# Supplementary material for: Pan-genome analysis of wax apple (Syzygium samarangense) and its association with fruit size and cold tolerance
Source: Front Plant Sci. 2026 Feb 3;17:1703197. doi: 10.3389/fpls.2026.1703197 (PMC12960651; doi:10.3389/fpls.2026.1703197)
Supplement: Supplementary Table 1 — Information on wax apple accessions and sequencing data. [file DataSheet6.csv]

Supplementary Table 1 Information on wax apple accessions and sequencing data.
Run Accession	BioProject	Sample	Platform	Strategy
CRR566315	PRJCA011699	MiFengLing	Illumina NovaSeq 5000	WGS
CRR566316	PRJCA011699	DaYeLianWu	Illumina NovaSeq 5000	WGS
CRR566317	PRJCA011699	DaYeHong	Illumina NovaSeq 5000	WGS
CRR566318	PRJCA011699	LongWenBenDi	Illumina NovaSeq 5000	WGS
CRR566319	PRJCA011699	YinDuHong	Illumina NovaSeq 5000	WGS
CRR566320	PRJCA011699	BaiLianWu	Illumina NovaSeq 5000	WGS
CRR566321	PRJCA011699	DongKeng_3	Illumina NovaSeq 5000	WGS
CRR566322	PRJCA011699	ShuangSe	Illumina NovaSeq 5000	WGS
CRR566323	PRJCA011699	QingZuan	Illumina NovaSeq 5000	WGS
CRR566324	PRJCA011699	HeiTangBaBi	Illumina NovaSeq 5000	WGS
CRR566325	PRJCA011699	YinNiDaGuo	Illumina NovaSeq 5000	WGS
CRR566326	PRJCA011699	NongKe_4	Illumina NovaSeq 5000	WGS
CRR566327	PRJCA011699	TaiGuoQingZhong	Illumina NovaSeq 5000	WGS
CRR566328	PRJCA011699	ShunDeBenDi	Illumina NovaSeq 5000	WGS
CRR566330	PRJCA011699	MaLaiXiYaQingZhong	Illumina NovaSeq 5000	WGS
CRR566331	PRJCA011699	Toon_Klaw	Illumina NovaSeq 5000	WGS
CRR566332	PRJCA011699	Peth_Sam_Pung	Illumina NovaSeq 5000	WGS
CRR566333	PRJCA011699	TaiNong_2	Illumina NovaSeq 5000	WGS
CRR566334	PRJCA011699	HeiZuanShi	Illumina NovaSeq 5000	WGS
CRR566335	PRJCA011699	FenHong	Illumina NovaSeq 5000	WGS
CRR566336	PRJCA011699	FeiCui	Illumina NovaSeq 5000	WGS
CRR566337	PRJCA011699	JinZuan	Illumina NovaSeq 5000	WGS
CRR566338	PRJCA011699	HaiNanBenDi	Illumina NovaSeq 5000	WGS
CRR566339	PRJCA011699	DaHongZhong	Illumina NovaSeq 5000	WGS
CRR566340	PRJCA011699	NanYa_17	Illumina NovaSeq 5000	WGS
CRR566341	PRJCA011699	GuiPingBenDi	Illumina NovaSeq 5000	WGS
CRR566342	PRJCA011699	XiangChengBenDi	Illumina NovaSeq 5000	WGS
CRR917041	PRJCA020470	HT_RNANLhua1	Illumina NovaSeq 6000	RNA-Seq
CRR917042	PRJCA020470	HT_RNANLhua2	Illumina NovaSeq 6000	RNA-Seq
CRR917043	PRJCA020470	HT_RNAhua1	Illumina NovaSeq 6000	RNA-Seq
CRR917044	PRJCA020470	HT_RNAhua2	Illumina NovaSeq 6000	RNA-Seq
CRR917045	PRJCA020470	HT_RNAjing1	Illumina NovaSeq 6000	RNA-Seq
CRR917046	PRJCA020470	HT_RNAjing2	Illumina NovaSeq 6000	RNA-Seq
CRR917047	PRJCA020470	HT_RNAGNY	Illumina NovaSeq 6000	RNA-Seq
CRR917048	PRJCA020470	HT_RNAsmall-sized_fruit_day20_1	Illumina NovaSeq 6000	RNA-Seq
CRR917049	PRJCA020470	HT_RNAsmall-sized_fruit_day20_2	Illumina NovaSeq 6000	RNA-Seq
CRR917050	PRJCA020470	HT_RNAsmall-sized_fruit_day40_1	Illumina NovaSeq 6000	RNA-Seq
CRR917051	PRJCA020470	HT_RNAsmall-sized_fruit_day40_2	Illumina NovaSeq 6000	RNA-Seq
CRR917052	PRJCA020470	HT_RNAmedium-sized_fruit_day60_1	Illumina NovaSeq 6000	RNA-Seq
CRR917053	PRJCA020470	HT_RNAmedium-sized_fruit_day60_2	Illumina NovaSeq 6000	RNA-Seq
CRR917054	PRJCA020470	HT_RNAmedium-sized_fruit_day75_1	Illumina NovaSeq 6000	RNA-Seq
CRR917055	PRJCA020470	HT_RNAmedium-sized_fruit_day75_2	Illumina NovaSeq 6000	RNA-Seq
CRR917056	PRJCA020470	HT_RNAbig-fruit_day95_1	Illumina NovaSeq 6000	RNA-Seq
CRR917057	PRJCA020470	HT_RNAbig-fruit_day95_2	Illumina NovaSeq 6000	RNA-Seq
CRR917058	PRJCA020470	HT_RNAbig-fruit_day110_1	Illumina NovaSeq 6000	RNA-Seq
CRR917059	PRJCA020470	HT_RNAbig-fruit_day110_2	Illumina NovaSeq 6000	RNA-Seq
CRR917060	PRJCA020470	HT_RNAripe-fruit_day120_1	Illumina NovaSeq 6000	RNA-Seq
CRR917061	PRJCA020470	HT_RNAripe-fruit_day120_2	Illumina NovaSeq 6000	RNA-Seq
