# Supplementary material for: Pan-genome analysis of wax apple (Syzygium samarangense) and its association with fruit size and cold tolerance
Source: Front Plant Sci. 2026 Feb 3;17:1703197. doi: 10.3389/fpls.2026.1703197 (PMC12960651; doi:10.3389/fpls.2026.1703197)
Supplement: Supplementary Table 2 — Reference organellar genomes of S. samarangense. [file DataSheet7.csv]

Supplementary Table 2 Reference organellar genomes of S. samarangense.
GeneBank	Length	Organism	Defintion
OQ701348.1	530242 bp	Syzygium samarangense	Syzygium samarangense mitochondrion, complete genome
OR766332.1	159109 bp	Syzygium samarangense	Syzygium samarangense chloroplast, complete genome
MW698694.1	159109 bp	Syzygium samarangense	Syzygium samarangense chloroplast, complete genome
