# Supplementary material for: Pan-genome analysis of wax apple (Syzygium samarangense) and its association with fruit size and cold tolerance
Source: Front Plant Sci. 2026 Feb 3;17:1703197. doi: 10.3389/fpls.2026.1703197 (PMC12960651; doi:10.3389/fpls.2026.1703197)
Supplement: Supplementary Table 3 — GO enrichment analysis of dispensable genes. [file DataSheet8.csv]

Supplementary Table 3 Gene Ontology (GO) enrichment analysis of dispensable genes.
ID	Description	GeneRatio	BgRatio	pvalue	p.adjust	qvalue	geneID	Count
GO:0010070	zygote asymmetric cell division	51/3839	60/20102	3.82E-28	1.74E-24	1.65E-24	evm.TU.group10.1728/evm.TU.group10.1730/evm.TU.group10.1732/evm.TU.group10.1733/evm.TU.group10.1735/evm.TU.group10.1736/evm.TU.group10.1737/evm.TU.group10.1738/evm.TU.group10.1740/evm.TU.group10.1741/evm.TU.group10.1742/evm.TU.group10.1743/evm.TU.group10.1744/evm.TU.group10.1745/evm.TU.group10.1746/evm.TU.group10.1747/evm.TU.group10.1748/evm.TU.group10.1750/evm.TU.group10.1751/evm.TU.group10.1752…	51
GO:0044613	nuclear pore central transport channel	50/3839	61/20102	3.79E-26	5.77E-23	5.46E-23	evm.TU.group10.1728/evm.TU.group10.1730/evm.TU.group10.1732/evm.TU.group10.1733/evm.TU.group10.1735/evm.TU.group10.1736/evm.TU.group10.1737/evm.TU.group10.1738/evm.TU.group10.1740/evm.TU.group10.1741/evm.TU.group10.1742/evm.TU.group10.1743/evm.TU.group10.1744/evm.TU.group10.1745/evm.TU.group10.1746/evm.TU.group10.1747/evm.TU.group10.1748/evm.TU.group10.1750/evm.TU.group10.1751/evm.TU.group10.1752…	50
GO:0044615	nuclear pore nuclear basket	50/3839	61/20102	3.79E-26	5.77E-23	5.46E-23	evm.TU.group10.1728/evm.TU.group10.1730/evm.TU.group10.1732/evm.TU.group10.1733/evm.TU.group10.1735/evm.TU.group10.1736/evm.TU.group10.1737/evm.TU.group10.1738/evm.TU.group10.1740/evm.TU.group10.1741/evm.TU.group10.1742/evm.TU.group10.1743/evm.TU.group10.1744/evm.TU.group10.1745/evm.TU.group10.1746/evm.TU.group10.1747/evm.TU.group10.1748/evm.TU.group10.1750/evm.TU.group10.1751/evm.TU.group10.1752…	50
GO:0017056	structural constituent of nuclear pore	51/3839	72/20102	1.71E-21	1.95E-18	1.84E-18	evm.TU.group10.1728/evm.TU.group10.1730/evm.TU.group10.1732/evm.TU.group10.1733/evm.TU.group10.1735/evm.TU.group10.1736/evm.TU.group10.1737/evm.TU.group10.1738/evm.TU.group10.1740/evm.TU.group10.1741/evm.TU.group10.1742/evm.TU.group10.1743/evm.TU.group10.1744/evm.TU.group10.1745/evm.TU.group10.1746/evm.TU.group10.1747/evm.TU.group10.1748/evm.TU.group10.1750/evm.TU.group10.1751/evm.TU.group10.1752…	51
GO:0008356	asymmetric cell division	54/3839	90/20102	1.19E-17	1.09E-14	1.03E-14	evm.TU.group10.1728/evm.TU.group10.1730/evm.TU.group10.1732/evm.TU.group10.1733/evm.TU.group10.1735/evm.TU.group10.1736/evm.TU.group10.1737/evm.TU.group10.1738/evm.TU.group10.1740/evm.TU.group10.1741/evm.TU.group10.1742/evm.TU.group10.1743/evm.TU.group10.1744/evm.TU.group10.1745/evm.TU.group10.1746/evm.TU.group10.1747/evm.TU.group10.1748/evm.TU.group10.1750/evm.TU.group10.1751/evm.TU.group10.1752…	54
GO:0008139	nuclear localization sequence binding	50/3839	83/20102	1.50E-16	1.14E-13	1.08E-13	evm.TU.group10.1728/evm.TU.group10.1730/evm.TU.group10.1732/evm.TU.group10.1733/evm.TU.group10.1735/evm.TU.group10.1736/evm.TU.group10.1737/evm.TU.group10.1738/evm.TU.group10.1740/evm.TU.group10.1741/evm.TU.group10.1742/evm.TU.group10.1743/evm.TU.group10.1744/evm.TU.group10.1745/evm.TU.group10.1746/evm.TU.group10.1747/evm.TU.group10.1748/evm.TU.group10.1750/evm.TU.group10.1751/evm.TU.group10.1752…	50
GO:0051168	nuclear export	85/3839	191/20102	7.37E-16	4.80E-13	4.55E-13	evm.TU.group10.1552/evm.TU.group10.1728/evm.TU.group10.1730/evm.TU.group10.1732/evm.TU.group10.1733/evm.TU.group10.1735/evm.TU.group10.1736/evm.TU.group10.1737/evm.TU.group10.1738/evm.TU.group10.1740/evm.TU.group10.1741/evm.TU.group10.1742/evm.TU.group10.1743/evm.TU.group10.1744/evm.TU.group10.1745/evm.TU.group10.1746/evm.TU.group10.1747/evm.TU.group10.1748/evm.TU.group10.1750/evm.TU.group10.1751…	85
GO:0005048	signal sequence binding	52/3839	94/20102	5.45E-15	3.11E-12	2.94E-12	evm.TU.group10.1728/evm.TU.group10.1730/evm.TU.group10.1732/evm.TU.group10.1733/evm.TU.group10.1735/evm.TU.group10.1736/evm.TU.group10.1737/evm.TU.group10.1738/evm.TU.group10.1740/evm.TU.group10.1741/evm.TU.group10.1742/evm.TU.group10.1743/evm.TU.group10.1744/evm.TU.group10.1745/evm.TU.group10.1746/evm.TU.group10.1747/evm.TU.group10.1748/evm.TU.group10.1750/evm.TU.group10.1751/evm.TU.group10.1752…	52
GO:0006405	RNA export from nucleus	80/3839	181/20102	8.30E-15	4.21E-12	3.98E-12	evm.TU.group10.1552/evm.TU.group10.1728/evm.TU.group10.1730/evm.TU.group10.1732/evm.TU.group10.1733/evm.TU.group10.1735/evm.TU.group10.1736/evm.TU.group10.1737/evm.TU.group10.1738/evm.TU.group10.1740/evm.TU.group10.1741/evm.TU.group10.1742/evm.TU.group10.1743/evm.TU.group10.1744/evm.TU.group10.1745/evm.TU.group10.1746/evm.TU.group10.1747/evm.TU.group10.1748/evm.TU.group10.1750/evm.TU.group10.1751…	80
GO:0050657	nucleic acid transport	81/3839	187/20102	2.24E-14	8.50E-12	8.05E-12	evm.TU.group10.1552/evm.TU.group10.1728/evm.TU.group10.1730/evm.TU.group10.1732/evm.TU.group10.1733/evm.TU.group10.1735/evm.TU.group10.1736/evm.TU.group10.1737/evm.TU.group10.1738/evm.TU.group10.1740/evm.TU.group10.1741/evm.TU.group10.1742/evm.TU.group10.1743/evm.TU.group10.1744/evm.TU.group10.1745/evm.TU.group10.1746/evm.TU.group10.1747/evm.TU.group10.1748/evm.TU.group10.1750/evm.TU.group10.1751…	81
GO:0050658	RNA transport	81/3839	187/20102	2.24E-14	8.50E-12	8.05E-12	evm.TU.group10.1552/evm.TU.group10.1728/evm.TU.group10.1730/evm.TU.group10.1732/evm.TU.group10.1733/evm.TU.group10.1735/evm.TU.group10.1736/evm.TU.group10.1737/evm.TU.group10.1738/evm.TU.group10.1740/evm.TU.group10.1741/evm.TU.group10.1742/evm.TU.group10.1743/evm.TU.group10.1744/evm.TU.group10.1745/evm.TU.group10.1746/evm.TU.group10.1747/evm.TU.group10.1748/evm.TU.group10.1750/evm.TU.group10.1751…	81
GO:0051236	establishment of RNA localization	81/3839	187/20102	2.24E-14	8.50E-12	8.05E-12	evm.TU.group10.1552/evm.TU.group10.1728/evm.TU.group10.1730/evm.TU.group10.1732/evm.TU.group10.1733/evm.TU.group10.1735/evm.TU.group10.1736/evm.TU.group10.1737/evm.TU.group10.1738/evm.TU.group10.1740/evm.TU.group10.1741/evm.TU.group10.1742/evm.TU.group10.1743/evm.TU.group10.1744/evm.TU.group10.1745/evm.TU.group10.1746/evm.TU.group10.1747/evm.TU.group10.1748/evm.TU.group10.1750/evm.TU.group10.1751…	81
GO:0005198	structural molecule activity	137/3839	405/20102	1.01E-12	3.56E-10	3.37E-10	evm.TU.group10.1728/evm.TU.group10.1730/evm.TU.group10.1732/evm.TU.group10.1733/evm.TU.group10.1735/evm.TU.group10.1736/evm.TU.group10.1737/evm.TU.group10.1738/evm.TU.group10.1740/evm.TU.group10.1741/evm.TU.group10.1742/evm.TU.group10.1743/evm.TU.group10.1744/evm.TU.group10.1745/evm.TU.group10.1746/evm.TU.group10.1747/evm.TU.group10.1748/evm.TU.group10.1750/evm.TU.group10.1751/evm.TU.group10.1752…	137
GO:0005643	nuclear pore	59/3839	126/20102	1.34E-12	4.38E-10	4.15E-10	evm.TU.group10.1728/evm.TU.group10.1730/evm.TU.group10.1732/evm.TU.group10.1733/evm.TU.group10.1735/evm.TU.group10.1736/evm.TU.group10.1737/evm.TU.group10.1738/evm.TU.group10.1740/evm.TU.group10.1741/evm.TU.group10.1742/evm.TU.group10.1743/evm.TU.group10.1744/evm.TU.group10.1745/evm.TU.group10.1746/evm.TU.group10.1747/evm.TU.group10.1748/evm.TU.group10.1750/evm.TU.group10.1751/evm.TU.group10.1752…	59
GO:0006403	RNA localization	82/3839	208/20102	6.88E-12	2.09E-09	1.98E-09	evm.TU.group10.1552/evm.TU.group10.1728/evm.TU.group10.1730/evm.TU.group10.1732/evm.TU.group10.1733/evm.TU.group10.1735/evm.TU.group10.1736/evm.TU.group10.1737/evm.TU.group10.1738/evm.TU.group10.1740/evm.TU.group10.1741/evm.TU.group10.1742/evm.TU.group10.1743/evm.TU.group10.1744/evm.TU.group10.1745/evm.TU.group10.1746/evm.TU.group10.1747/evm.TU.group10.1748/evm.TU.group10.1750/evm.TU.group10.1751…	82
GO:0006606	protein import into nucleus	60/3839	135/20102	1.37E-11	3.90E-09	3.69E-09	evm.TU.group10.1728/evm.TU.group10.1730/evm.TU.group10.1732/evm.TU.group10.1733/evm.TU.group10.1735/evm.TU.group10.1736/evm.TU.group10.1737/evm.TU.group10.1738/evm.TU.group10.1740/evm.TU.group10.1741/evm.TU.group10.1742/evm.TU.group10.1743/evm.TU.group10.1744/evm.TU.group10.1745/evm.TU.group10.1746/evm.TU.group10.1747/evm.TU.group10.1748/evm.TU.group10.1750/evm.TU.group10.1751/evm.TU.group10.1752…	60
GO:0034504	protein localization to nucleus	64/3839	150/20102	2.57E-11	6.89E-09	6.52E-09	evm.TU.group10.1728/evm.TU.group10.1730/evm.TU.group10.1732/evm.TU.group10.1733/evm.TU.group10.1735/evm.TU.group10.1736/evm.TU.group10.1737/evm.TU.group10.1738/evm.TU.group10.1740/evm.TU.group10.1741/evm.TU.group10.1742/evm.TU.group10.1743/evm.TU.group10.1744/evm.TU.group10.1745/evm.TU.group10.1746/evm.TU.group10.1747/evm.TU.group10.1748/evm.TU.group10.1750/evm.TU.group10.1751/evm.TU.group10.1752…	64
GO:0051170	import into nucleus	60/3839	138/20102	4.17E-11	1.06E-08	1.00E-08	evm.TU.group10.1728/evm.TU.group10.1730/evm.TU.group10.1732/evm.TU.group10.1733/evm.TU.group10.1735/evm.TU.group10.1736/evm.TU.group10.1737/evm.TU.group10.1738/evm.TU.group10.1740/evm.TU.group10.1741/evm.TU.group10.1742/evm.TU.group10.1743/evm.TU.group10.1744/evm.TU.group10.1745/evm.TU.group10.1746/evm.TU.group10.1747/evm.TU.group10.1748/evm.TU.group10.1750/evm.TU.group10.1751/evm.TU.group10.1752…	60
GO:0042277	peptide binding	59/3839	144/20102	1.03E-09	2.47E-07	2.33E-07	evm.TU.group10.1728/evm.TU.group10.1730/evm.TU.group10.1732/evm.TU.group10.1733/evm.TU.group10.1735/evm.TU.group10.1736/evm.TU.group10.1737/evm.TU.group10.1738/evm.TU.group10.1740/evm.TU.group10.1741/evm.TU.group10.1742/evm.TU.group10.1743/evm.TU.group10.1744/evm.TU.group10.1745/evm.TU.group10.1746/evm.TU.group10.1747/evm.TU.group10.1748/evm.TU.group10.1750/evm.TU.group10.1751/evm.TU.group10.1752…	59
GO:0006913	nucleocytoplasmic transport	88/3839	251/20102	1.55E-09	3.37E-07	3.19E-07	evm.TU.group10.1552/evm.TU.group10.1728/evm.TU.group10.1730/evm.TU.group10.1732/evm.TU.group10.1733/evm.TU.group10.1735/evm.TU.group10.1736/evm.TU.group10.1737/evm.TU.group10.1738/evm.TU.group10.1740/evm.TU.group10.1741/evm.TU.group10.1742/evm.TU.group10.1743/evm.TU.group10.1744/evm.TU.group10.1745/evm.TU.group10.1746/evm.TU.group10.1747/evm.TU.group10.1748/evm.TU.group10.1750/evm.TU.group10.1751…	88
GO:0051169	nuclear transport	88/3839	251/20102	1.55E-09	3.37E-07	3.19E-07	evm.TU.group10.1552/evm.TU.group10.1728/evm.TU.group10.1730/evm.TU.group10.1732/evm.TU.group10.1733/evm.TU.group10.1735/evm.TU.group10.1736/evm.TU.group10.1737/evm.TU.group10.1738/evm.TU.group10.1740/evm.TU.group10.1741/evm.TU.group10.1742/evm.TU.group10.1743/evm.TU.group10.1744/evm.TU.group10.1745/evm.TU.group10.1746/evm.TU.group10.1747/evm.TU.group10.1748/evm.TU.group10.1750/evm.TU.group10.1751…	88
GO:0015931	nucleobase-containing compound transport	93/3839	285/20102	3.19E-08	6.62E-06	6.26E-06	evm.TU.group10.1552/evm.TU.group10.1728/evm.TU.group10.1730/evm.TU.group10.1732/evm.TU.group10.1733/evm.TU.group10.1735/evm.TU.group10.1736/evm.TU.group10.1737/evm.TU.group10.1738/evm.TU.group10.1740/evm.TU.group10.1741/evm.TU.group10.1742/evm.TU.group10.1743/evm.TU.group10.1744/evm.TU.group10.1745/evm.TU.group10.1746/evm.TU.group10.1747/evm.TU.group10.1748/evm.TU.group10.1750/evm.TU.group10.1751…	93
GO:0033218	amide binding	67/3839	195/20102	3.14E-07	6.23E-05	5.90E-05	evm.TU.group10.1728/evm.TU.group10.1730/evm.TU.group10.1732/evm.TU.group10.1733/evm.TU.group10.1735/evm.TU.group10.1736/evm.TU.group10.1737/evm.TU.group10.1738/evm.TU.group10.1740/evm.TU.group10.1741/evm.TU.group10.1742/evm.TU.group10.1743/evm.TU.group10.1744/evm.TU.group10.1745/evm.TU.group10.1746/evm.TU.group10.1747/evm.TU.group10.1748/evm.TU.group10.1750/evm.TU.group10.1751/evm.TU.group10.1752…	67
GO:0005635	nuclear envelope	74/3839	226/20102	6.73E-07	0.000127989	0.000121111	evm.TU.group10.1728/evm.TU.group10.1730/evm.TU.group10.1732/evm.TU.group10.1733/evm.TU.group10.1735/evm.TU.group10.1736/evm.TU.group10.1737/evm.TU.group10.1738/evm.TU.group10.1740/evm.TU.group10.1741/evm.TU.group10.1742/evm.TU.group10.1743/evm.TU.group10.1744/evm.TU.group10.1745/evm.TU.group10.1746/evm.TU.group10.1747/evm.TU.group10.1748/evm.TU.group10.1750/evm.TU.group10.1751/evm.TU.group10.1752…	74
GO:0016107	sesquiterpenoid catabolic process	21/3839	39/20102	1.31E-06	0.000221414	0.000209515	evm.TU.group5.2171/evm.TU.group5.2174/evm.TU.group6.1000/evm.TU.group6.1001/evm.TU.group6.1002/evm.TU.group6.1003/evm.TU.group6.1004/evm.TU.group6.1005/evm.TU.group6.1007/evm.TU.group6.1008/evm.TU.group6.1009/evm.TU.group6.1011/evm.TU.group6.1012/evm.TU.group6.1013/evm.TU.group6.1014/evm.TU.group6.1015/evm.TU.group6.1016/novel_gene00101/novel_gene00175/novel_gene00229/novel_gene00258	21
GO:0043290	apocarotenoid catabolic process	21/3839	39/20102	1.31E-06	0.000221414	0.000209515	evm.TU.group5.2171/evm.TU.group5.2174/evm.TU.group6.1000/evm.TU.group6.1001/evm.TU.group6.1002/evm.TU.group6.1003/evm.TU.group6.1004/evm.TU.group6.1005/evm.TU.group6.1007/evm.TU.group6.1008/evm.TU.group6.1009/evm.TU.group6.1011/evm.TU.group6.1012/evm.TU.group6.1013/evm.TU.group6.1014/evm.TU.group6.1015/evm.TU.group6.1016/novel_gene00101/novel_gene00175/novel_gene00229/novel_gene00258	21
GO:0046345	abscisic acid catabolic process	21/3839	39/20102	1.31E-06	0.000221414	0.000209515	evm.TU.group5.2171/evm.TU.group5.2174/evm.TU.group6.1000/evm.TU.group6.1001/evm.TU.group6.1002/evm.TU.group6.1003/evm.TU.group6.1004/evm.TU.group6.1005/evm.TU.group6.1007/evm.TU.group6.1008/evm.TU.group6.1009/evm.TU.group6.1011/evm.TU.group6.1012/evm.TU.group6.1013/evm.TU.group6.1014/evm.TU.group6.1015/evm.TU.group6.1016/novel_gene00101/novel_gene00175/novel_gene00229/novel_gene00258	21
GO:0080046	quercetin 4'-O-glucosyltransferase activity	23/3839	45/20102	1.39E-06	0.00022571	0.000213581	evm.TU.group2.345/evm.TU.group5.2171/evm.TU.group5.2174/evm.TU.group6.1000/evm.TU.group6.1001/evm.TU.group6.1002/evm.TU.group6.1003/evm.TU.group6.1004/evm.TU.group6.1005/evm.TU.group6.1007/evm.TU.group6.1008/evm.TU.group6.1009/evm.TU.group6.1011/evm.TU.group6.1012/evm.TU.group6.1013/evm.TU.group6.1014/evm.TU.group6.1015/evm.TU.group6.1016/evm.TU.group6.2809/novel_gene00101/novel_gene00175/novel_g…	23
GO:0016115	terpenoid catabolic process	28/3839	63/20102	3.71E-06	0.00058353	0.000552172	evm.TU.group11.2368/evm.TU.group5.2171/evm.TU.group5.2174/evm.TU.group5.517/evm.TU.group5.521/evm.TU.group5.525/evm.TU.group6.1000/evm.TU.group6.1001/evm.TU.group6.1002/evm.TU.group6.1003/evm.TU.group6.1004/evm.TU.group6.1005/evm.TU.group6.1007/evm.TU.group6.1008/evm.TU.group6.1009/evm.TU.group6.1011/evm.TU.group6.1012/evm.TU.group6.1013/evm.TU.group6.1014/evm.TU.group6.1015/evm.TU.group6.1016/ev…	28
GO:0008300	isoprenoid catabolic process	28/3839	64/20102	5.40E-06	0.000820924	0.000776808	evm.TU.group11.2368/evm.TU.group5.2171/evm.TU.group5.2174/evm.TU.group5.517/evm.TU.group5.521/evm.TU.group5.525/evm.TU.group6.1000/evm.TU.group6.1001/evm.TU.group6.1002/evm.TU.group6.1003/evm.TU.group6.1004/evm.TU.group6.1005/evm.TU.group6.1007/evm.TU.group6.1008/evm.TU.group6.1009/evm.TU.group6.1011/evm.TU.group6.1012/evm.TU.group6.1013/evm.TU.group6.1014/evm.TU.group6.1015/evm.TU.group6.1016/ev…	28
GO:0009625	response to insect	20/3839	39/20102	6.31E-06	0.000928921	0.000879002	evm.TU.group10.3149/evm.TU.group10.3151/evm.TU.group10.3152/evm.TU.group10.3285/evm.TU.group10.3408/evm.TU.group10.3410/evm.TU.group10.3411/evm.TU.group10.3414/evm.TU.group10.3512/evm.TU.group1.5187/evm.TU.group2.4026/evm.TU.group2.4027/evm.TU.group2.4108/evm.TU.group2.4109/evm.TU.group4.1517/evm.TU.group7.2523/evm.TU.group8.621/novel_gene00140/novel_gene00469/novel_gene00692	20
GO:0080043	quercetin 3-O-glucosyltransferase activity	59/3839	179/20102	6.91E-06	0.000955706	0.000904347	evm.TU.group11.110/evm.TU.group11.2051/evm.TU.group11.2797/evm.TU.group1.281/evm.TU.group1.282/evm.TU.group1.4695/evm.TU.group1.4696/evm.TU.group2.2403/evm.TU.group2.2404/evm.TU.group2.2928/evm.TU.group2.2930/evm.TU.group2.2931/evm.TU.group2.2933/evm.TU.group2.2935/evm.TU.group2.345/evm.TU.group2.3467/evm.TU.group2.4541/evm.TU.group3.1321/evm.TU.group5.2025/evm.TU.group5.2171/evm.TU.group5.2174/e…	59
GO:0080044	quercetin 7-O-glucosyltransferase activity	59/3839	179/20102	6.91E-06	0.000955706	0.000904347	evm.TU.group11.110/evm.TU.group11.2051/evm.TU.group11.2797/evm.TU.group1.281/evm.TU.group1.282/evm.TU.group1.4695/evm.TU.group1.4696/evm.TU.group2.2403/evm.TU.group2.2404/evm.TU.group2.2928/evm.TU.group2.2930/evm.TU.group2.2931/evm.TU.group2.2933/evm.TU.group2.2935/evm.TU.group2.345/evm.TU.group2.3467/evm.TU.group2.4541/evm.TU.group3.1321/evm.TU.group5.2025/evm.TU.group5.2171/evm.TU.group5.2174/e…	59
GO:0043394	proteoglycan binding	11/3839	15/20102	7.73E-06	0.001037252	0.000981511	evm.TU.group10.3149/evm.TU.group10.3151/evm.TU.group10.3152/evm.TU.group10.3285/evm.TU.group10.3408/evm.TU.group10.3410/evm.TU.group10.3411/evm.TU.group10.3414/novel_gene00140/novel_gene00469/novel_gene00692	11
GO:1901616	organic hydroxy compound catabolic process	33/3839	83/20102	1.01E-05	0.001316401	0.001245658	evm.TU.group1.5315/evm.TU.group2.1948/evm.TU.group5.2171/evm.TU.group5.2174/evm.TU.group5.530/evm.TU.group6.1000/evm.TU.group6.1001/evm.TU.group6.1002/evm.TU.group6.1003/evm.TU.group6.1004/evm.TU.group6.1005/evm.TU.group6.1007/evm.TU.group6.1008/evm.TU.group6.1009/evm.TU.group6.1011/evm.TU.group6.1012/evm.TU.group6.1013/evm.TU.group6.1014/evm.TU.group6.1015/evm.TU.group6.1016/evm.TU.group6.1140/e…	33
GO:0017038	protein import	68/3839	220/20102	1.68E-05	0.002124707	0.002010527	evm.TU.group10.1728/evm.TU.group10.1730/evm.TU.group10.1732/evm.TU.group10.1733/evm.TU.group10.1735/evm.TU.group10.1736/evm.TU.group10.1737/evm.TU.group10.1738/evm.TU.group10.1740/evm.TU.group10.1741/evm.TU.group10.1742/evm.TU.group10.1743/evm.TU.group10.1744/evm.TU.group10.1745/evm.TU.group10.1746/evm.TU.group10.1747/evm.TU.group10.1748/evm.TU.group10.1750/evm.TU.group10.1751/evm.TU.group10.1752…	68
GO:0035251	UDP-glucosyltransferase activity	75/3839	251/20102	2.36E-05	0.002914079	0.002757479	evm.TU.group11.110/evm.TU.group11.2051/evm.TU.group11.2797/evm.TU.group1.216/evm.TU.group1.281/evm.TU.group1.282/evm.TU.group1.4695/evm.TU.group1.4696/evm.TU.group2.1249/evm.TU.group2.2403/evm.TU.group2.2404/evm.TU.group2.2855/evm.TU.group2.2928/evm.TU.group2.2930/evm.TU.group2.2931/evm.TU.group2.2933/evm.TU.group2.2935/evm.TU.group2.3326/evm.TU.group2.3327/evm.TU.group2.3434/evm.TU.group2.345/ev…	75
GO:0005354	galactose transmembrane transporter activity	9/3839	12/20102	4.20E-05	0.004077042	0.003857945	evm.TU.group2.3152/evm.TU.group3.1468/evm.TU.group3.2687/novel_gene00193/novel_gene00418/novel_gene00419/novel_gene00543/novel_gene00591/novel_gene00683	9
GO:0015148	D-xylose transmembrane transporter activity	9/3839	12/20102	4.20E-05	0.004077042	0.003857945	evm.TU.group2.3152/evm.TU.group3.1468/evm.TU.group3.2687/novel_gene00193/novel_gene00418/novel_gene00419/novel_gene00543/novel_gene00591/novel_gene00683	9
GO:0015575	mannitol transmembrane transporter activity	9/3839	12/20102	4.20E-05	0.004077042	0.003857945	evm.TU.group2.3152/evm.TU.group3.1468/evm.TU.group3.2687/novel_gene00193/novel_gene00418/novel_gene00419/novel_gene00543/novel_gene00591/novel_gene00683	9
GO:0015576	sorbitol transmembrane transporter activity	9/3839	12/20102	4.20E-05	0.004077042	0.003857945	evm.TU.group2.3152/evm.TU.group3.1468/evm.TU.group3.2687/novel_gene00193/novel_gene00418/novel_gene00419/novel_gene00543/novel_gene00591/novel_gene00683	9
GO:0015591	D-ribose transmembrane transporter activity	9/3839	12/20102	4.20E-05	0.004077042	0.003857945	evm.TU.group2.3152/evm.TU.group3.1468/evm.TU.group3.2687/novel_gene00193/novel_gene00418/novel_gene00419/novel_gene00543/novel_gene00591/novel_gene00683	9
GO:0015752	D-ribose transmembrane transport	9/3839	12/20102	4.20E-05	0.004077042	0.003857945	evm.TU.group2.3152/evm.TU.group3.1468/evm.TU.group3.2687/novel_gene00193/novel_gene00418/novel_gene00419/novel_gene00543/novel_gene00591/novel_gene00683	9
GO:0015753	D-xylose transmembrane transport	9/3839	12/20102	4.20E-05	0.004077042	0.003857945	evm.TU.group2.3152/evm.TU.group3.1468/evm.TU.group3.2687/novel_gene00193/novel_gene00418/novel_gene00419/novel_gene00543/novel_gene00591/novel_gene00683	9
GO:0015757	galactose transmembrane transport	9/3839	12/20102	4.20E-05	0.004077042	0.003857945	evm.TU.group2.3152/evm.TU.group3.1468/evm.TU.group3.2687/novel_gene00193/novel_gene00418/novel_gene00419/novel_gene00543/novel_gene00591/novel_gene00683	9
GO:0015795	sorbitol transmembrane transport	9/3839	12/20102	4.20E-05	0.004077042	0.003857945	evm.TU.group2.3152/evm.TU.group3.1468/evm.TU.group3.2687/novel_gene00193/novel_gene00418/novel_gene00419/novel_gene00543/novel_gene00591/novel_gene00683	9
GO:0015797	mannitol transmembrane transport	9/3839	12/20102	4.20E-05	0.004077042	0.003857945	evm.TU.group2.3152/evm.TU.group3.1468/evm.TU.group3.2687/novel_gene00193/novel_gene00418/novel_gene00419/novel_gene00543/novel_gene00591/novel_gene00683	9
GO:0002206	gene conversion of immunoglobulin genes	8/3839	10/20102	5.46E-05	0.004702087	0.004449401	evm.TU.group2.3043/evm.TU.group2.3070/evm.TU.group2.3088/evm.TU.group2.3094/evm.TU.group2.3100/evm.TU.group2.3106/evm.TU.group2.3113/evm.TU.group2.3125	8
GO:0002565	somatic diversification of immune receptors via gene conversion	8/3839	10/20102	5.46E-05	0.004702087	0.004449401	evm.TU.group2.3043/evm.TU.group2.3070/evm.TU.group2.3088/evm.TU.group2.3094/evm.TU.group2.3100/evm.TU.group2.3106/evm.TU.group2.3113/evm.TU.group2.3125	8
GO:0017125	deoxycytidyl transferase activity	8/3839	10/20102	5.46E-05	0.004702087	0.004449401	evm.TU.group2.3043/evm.TU.group2.3070/evm.TU.group2.3088/evm.TU.group2.3094/evm.TU.group2.3100/evm.TU.group2.3106/evm.TU.group2.3113/evm.TU.group2.3125	8
GO:0043504	mitochondrial DNA repair	8/3839	10/20102	5.46E-05	0.004702087	0.004449401	evm.TU.group2.3043/evm.TU.group2.3070/evm.TU.group2.3088/evm.TU.group2.3094/evm.TU.group2.3100/evm.TU.group2.3106/evm.TU.group2.3113/evm.TU.group2.3125	8
GO:0046164	alcohol catabolic process	23/3839	54/20102	6.12E-05	0.005171544	0.00489363	evm.TU.group2.1948/evm.TU.group5.2171/evm.TU.group5.2174/evm.TU.group6.1000/evm.TU.group6.1001/evm.TU.group6.1002/evm.TU.group6.1003/evm.TU.group6.1004/evm.TU.group6.1005/evm.TU.group6.1007/evm.TU.group6.1008/evm.TU.group6.1009/evm.TU.group6.1011/evm.TU.group6.1012/evm.TU.group6.1013/evm.TU.group6.1014/evm.TU.group6.1015/evm.TU.group6.1016/evm.TU.group6.1140/novel_gene00101/novel_gene00175/novel_…	23
GO:0009513	etioplast	12/3839	20/20102	6.27E-05	0.005202406	0.004922833	evm.TU.group10.2337/evm.TU.group2.3051/evm.TU.group2.3052/evm.TU.group2.3061/evm.TU.group2.3062/evm.TU.group5.3082/evm.TU.group5.3083/evm.TU.group5.3084/evm.TU.group5.3086/evm.TU.group5.3087/evm.TU.group5.3088/novel_gene00339	12
GO:0005516	calmodulin binding	83/3839	293/20102	7.42E-05	0.006047933	0.005722922	evm.TU.group10.1097/evm.TU.group10.1298/evm.TU.group10.3245/evm.TU.group10.3458/evm.TU.group1.1228/evm.TU.group1.1535/evm.TU.group1.1587/evm.TU.group1.220/evm.TU.group1.2726/evm.TU.group1.5289/evm.TU.group1.5306/evm.TU.group1.5351/evm.TU.group2.156/evm.TU.group2.1727/evm.TU.group2.1805/evm.TU.group3.1068/evm.TU.group3.1539/evm.TU.group3.1541/evm.TU.group3.1542/evm.TU.group3.1543/evm.TU.group3.367…	83
GO:0009815	1-aminocyclopropane-1-carboxylate oxidase activity	11/3839	18/20102	0.000101819	0.008008626	0.007578249	evm.TU.group5.1424/evm.TU.group5.1425/evm.TU.group5.1426/evm.TU.group5.1428/evm.TU.group5.1429/evm.TU.group5.673/evm.TU.group5.674/evm.TU.group5.675/evm.TU.group5.676/evm.TU.group5.677/evm.TU.group5.678	11
GO:0016715	oxidoreductase activity, acting on paired donors, with incorporation or reduction of molecular oxygen, reduced ascorbate as one donor, and incorporation of one atom of oxygen	11/3839	18/20102	0.000101819	0.008008626	0.007578249	evm.TU.group5.1424/evm.TU.group5.1425/evm.TU.group5.1426/evm.TU.group5.1428/evm.TU.group5.1429/evm.TU.group5.673/evm.TU.group5.674/evm.TU.group5.675/evm.TU.group5.676/evm.TU.group5.677/evm.TU.group5.678	11
GO:0071363	cellular response to growth factor stimulus	20/3839	46/20102	0.000129317	0.009999029	0.00946169	evm.TU.group10.3157/evm.TU.group10.3159/evm.TU.group10.3162/evm.TU.group10.3165/evm.TU.group10.3168/evm.TU.group10.3171/evm.TU.group10.3174/evm.TU.group10.3178/evm.TU.group10.3280/evm.TU.group10.3421/evm.TU.group2.3039/evm.TU.group2.3055/evm.TU.group2.3172/evm.TU.group2.3178/evm.TU.group3.2265/evm.TU.group3.2474/evm.TU.group3.2655/evm.TU.group6.4262/evm.TU.group9.2389/evm.TU.group9.327	20
GO:0009727	detection of ethylene stimulus	11/3839	19/20102	0.000200048	0.014259641	0.013493341	evm.TU.group5.1424/evm.TU.group5.1425/evm.TU.group5.1426/evm.TU.group5.1428/evm.TU.group5.1429/evm.TU.group5.673/evm.TU.group5.674/evm.TU.group5.675/evm.TU.group5.676/evm.TU.group5.677/evm.TU.group5.678	11
GO:0032042	mitochondrial DNA metabolic process	11/3839	19/20102	0.000200048	0.014259641	0.013493341	evm.TU.group2.2347/evm.TU.group2.2991/evm.TU.group2.2993/evm.TU.group2.3043/evm.TU.group2.3070/evm.TU.group2.3088/evm.TU.group2.3094/evm.TU.group2.3100/evm.TU.group2.3106/evm.TU.group2.3113/evm.TU.group2.3125	11
GO:0071774	response to fibroblast growth factor	11/3839	19/20102	0.000200048	0.014259641	0.013493341	evm.TU.group10.3157/evm.TU.group10.3159/evm.TU.group10.3162/evm.TU.group10.3165/evm.TU.group10.3168/evm.TU.group10.3171/evm.TU.group10.3174/evm.TU.group10.3178/evm.TU.group10.3280/evm.TU.group10.3421/evm.TU.group3.2474	11
GO:0015166	polyol transmembrane transporter activity	12/3839	22/20102	0.00021977	0.014978141	0.014173229	evm.TU.group2.3152/evm.TU.group3.1468/evm.TU.group3.2687/novel_gene00193/novel_gene00418/novel_gene00419/novel_gene00515/novel_gene00543/novel_gene00591/novel_gene00642/novel_gene00676/novel_gene00683	12
GO:0015791	polyol transmembrane transport	12/3839	22/20102	0.00021977	0.014978141	0.014173229	evm.TU.group2.3152/evm.TU.group3.1468/evm.TU.group3.2687/novel_gene00193/novel_gene00418/novel_gene00419/novel_gene00515/novel_gene00543/novel_gene00591/novel_gene00642/novel_gene00676/novel_gene00683	12
GO:0009611	response to wounding	114/3839	439/20102	0.000219977	0.014978141	0.014173229	evm.TU.group10.2337/evm.TU.group10.3512/evm.TU.group10.3715/evm.TU.group10.3791/evm.TU.group11.2425/evm.TU.group11.2426/evm.TU.group11.2675/evm.TU.group11.2812/evm.TU.group11.2813/evm.TU.group11.2814/evm.TU.group1.1837/evm.TU.group1.1838/evm.TU.group1.258/evm.TU.group1.2679/evm.TU.group1.5187/evm.TU.group1.5288/evm.TU.group1.5305/evm.TU.group1.5557/evm.TU.group2.2575/evm.TU.group2.2701/evm.TU.gro…	114
GO:0070848	response to growth factor	20/3839	48/20102	0.000260599	0.01559063	0.014752803	evm.TU.group10.3157/evm.TU.group10.3159/evm.TU.group10.3162/evm.TU.group10.3165/evm.TU.group10.3168/evm.TU.group10.3171/evm.TU.group10.3174/evm.TU.group10.3178/evm.TU.group10.3280/evm.TU.group10.3421/evm.TU.group2.3039/evm.TU.group2.3055/evm.TU.group2.3172/evm.TU.group2.3178/evm.TU.group3.2265/evm.TU.group3.2474/evm.TU.group3.2655/evm.TU.group6.4262/evm.TU.group9.2389/evm.TU.group9.327	20
GO:0005365	myo-inositol transmembrane transporter activity	9/3839	14/20102	0.000263147	0.01559063	0.014752803	evm.TU.group2.3152/evm.TU.group3.1468/evm.TU.group3.2687/novel_gene00193/novel_gene00418/novel_gene00419/novel_gene00543/novel_gene00591/novel_gene00683	9
GO:0009147	pyrimidine nucleoside triphosphate metabolic process	9/3839	14/20102	0.000263147	0.01559063	0.014752803	evm.TU.group6.1030/novel_gene00006/novel_gene00066/novel_gene00128/novel_gene00225/novel_gene00288/novel_gene00341/novel_gene00626/novel_gene00703	9
GO:0009148	pyrimidine nucleoside triphosphate biosynthetic process	9/3839	14/20102	0.000263147	0.01559063	0.014752803	evm.TU.group6.1030/novel_gene00006/novel_gene00066/novel_gene00128/novel_gene00225/novel_gene00288/novel_gene00341/novel_gene00626/novel_gene00703	9
GO:0015146	pentose transmembrane transporter activity	9/3839	14/20102	0.000263147	0.01559063	0.014752803	evm.TU.group2.3152/evm.TU.group3.1468/evm.TU.group3.2687/novel_gene00193/novel_gene00418/novel_gene00419/novel_gene00543/novel_gene00591/novel_gene00683	9
GO:0015168	glycerol transmembrane transporter activity	9/3839	14/20102	0.000263147	0.01559063	0.014752803	evm.TU.group2.3152/evm.TU.group3.1468/evm.TU.group3.2687/novel_gene00193/novel_gene00418/novel_gene00419/novel_gene00543/novel_gene00591/novel_gene00683	9
GO:0015750	pentose transmembrane transport	9/3839	14/20102	0.000263147	0.01559063	0.014752803	evm.TU.group2.3152/evm.TU.group3.1468/evm.TU.group3.2687/novel_gene00193/novel_gene00418/novel_gene00419/novel_gene00543/novel_gene00591/novel_gene00683	9
GO:0015793	glycerol transmembrane transport	9/3839	14/20102	0.000263147	0.01559063	0.014752803	evm.TU.group2.3152/evm.TU.group3.1468/evm.TU.group3.2687/novel_gene00193/novel_gene00418/novel_gene00419/novel_gene00543/novel_gene00591/novel_gene00683	9
GO:0015798	myo-inositol transport	9/3839	14/20102	0.000263147	0.01559063	0.014752803	evm.TU.group2.3152/evm.TU.group3.1468/evm.TU.group3.2687/novel_gene00193/novel_gene00418/novel_gene00419/novel_gene00543/novel_gene00591/novel_gene00683	9
GO:1902750	negative regulation of cell cycle G2/M phase transition	9/3839	14/20102	0.000263147	0.01559063	0.014752803	evm.TU.group1.2107/evm.TU.group1.2263/evm.TU.group1.2285/evm.TU.group8.2322/evm.TU.group8.2809/evm.TU.group8.386/evm.TU.group8.599/evm.TU.group9.2657/evm.TU.group9.2713	9
GO:0120256	olefinic compound catabolic process	21/3839	52/20102	0.00030972	0.018114626	0.017141162	evm.TU.group5.2171/evm.TU.group5.2174/evm.TU.group6.1000/evm.TU.group6.1001/evm.TU.group6.1002/evm.TU.group6.1003/evm.TU.group6.1004/evm.TU.group6.1005/evm.TU.group6.1007/evm.TU.group6.1008/evm.TU.group6.1009/evm.TU.group6.1011/evm.TU.group6.1012/evm.TU.group6.1013/evm.TU.group6.1014/evm.TU.group6.1015/evm.TU.group6.1016/novel_gene00101/novel_gene00175/novel_gene00229/novel_gene00258	21
GO:0046527	glucosyltransferase activity	85/3839	314/20102	0.000324607	0.018745032	0.01773769	evm.TU.group11.110/evm.TU.group11.2051/evm.TU.group11.2797/evm.TU.group1.216/evm.TU.group1.281/evm.TU.group1.282/evm.TU.group1.4695/evm.TU.group1.4696/evm.TU.group2.1249/evm.TU.group2.2403/evm.TU.group2.2404/evm.TU.group2.2738/evm.TU.group2.2739/evm.TU.group2.2855/evm.TU.group2.2928/evm.TU.group2.2930/evm.TU.group2.2931/evm.TU.group2.2933/evm.TU.group2.2935/evm.TU.group2.297/evm.TU.group2.3242/ev…	85
GO:0080013	(E,E)-geranyllinalool synthase activity	10/3839	17/20102	0.00033081	0.01886446	0.0178507	evm.TU.group4.195/evm.TU.group4.196/evm.TU.group4.197/evm.TU.group4.199/evm.TU.group4.200/evm.TU.group9.707/evm.TU.group9.708/evm.TU.group9.709/evm.TU.group9.710/evm.TU.group9.711	10
GO:0035088	establishment or maintenance of apical/basal cell polarity	13/3839	26/20102	0.000373533	0.019814613	0.018749793	evm.TU.group2.290/evm.TU.group2.2975/evm.TU.group3.2502/evm.TU.group3.2503/evm.TU.group3.2508/evm.TU.group3.2520/evm.TU.group3.2523/evm.TU.group3.2531/evm.TU.group3.3560/evm.TU.group3.3895/evm.TU.group4.1391/evm.TU.group5.2488/evm.TU.group8.2455	13
GO:0035090	maintenance of apical/basal cell polarity	13/3839	26/20102	0.000373533	0.019814613	0.018749793	evm.TU.group2.290/evm.TU.group2.2975/evm.TU.group3.2502/evm.TU.group3.2503/evm.TU.group3.2508/evm.TU.group3.2520/evm.TU.group3.2523/evm.TU.group3.2531/evm.TU.group3.3560/evm.TU.group3.3895/evm.TU.group4.1391/evm.TU.group5.2488/evm.TU.group8.2455	13
GO:0045197	establishment or maintenance of epithelial cell apical/basal polarity	13/3839	26/20102	0.000373533	0.019814613	0.018749793	evm.TU.group2.290/evm.TU.group2.2975/evm.TU.group3.2502/evm.TU.group3.2503/evm.TU.group3.2508/evm.TU.group3.2520/evm.TU.group3.2523/evm.TU.group3.2531/evm.TU.group3.3560/evm.TU.group3.3895/evm.TU.group4.1391/evm.TU.group5.2488/evm.TU.group8.2455	13
GO:0045199	maintenance of epithelial cell apical/basal polarity	13/3839	26/20102	0.000373533	0.019814613	0.018749793	evm.TU.group2.290/evm.TU.group2.2975/evm.TU.group3.2502/evm.TU.group3.2503/evm.TU.group3.2508/evm.TU.group3.2520/evm.TU.group3.2523/evm.TU.group3.2531/evm.TU.group3.3560/evm.TU.group3.3895/evm.TU.group4.1391/evm.TU.group5.2488/evm.TU.group8.2455	13
GO:0061245	establishment or maintenance of bipolar cell polarity	13/3839	26/20102	0.000373533	0.019814613	0.018749793	evm.TU.group2.290/evm.TU.group2.2975/evm.TU.group3.2502/evm.TU.group3.2503/evm.TU.group3.2508/evm.TU.group3.2520/evm.TU.group3.2523/evm.TU.group3.2531/evm.TU.group3.3560/evm.TU.group3.3895/evm.TU.group4.1391/evm.TU.group5.2488/evm.TU.group8.2455	13
GO:0008093	cytoskeletal anchor activity	12/3839	23/20102	0.000379837	0.019917452	0.018847105	evm.TU.group2.2975/evm.TU.group3.2502/evm.TU.group3.2503/evm.TU.group3.2508/evm.TU.group3.2520/evm.TU.group3.2523/evm.TU.group3.2531/evm.TU.group3.3560/evm.TU.group3.3895/evm.TU.group4.1391/evm.TU.group5.2488/evm.TU.group8.2455	12
GO:0016758	hexosyltransferase activity	124/3839	491/20102	0.000407115	0.021105199	0.019971024	evm.TU.group11.110/evm.TU.group11.1180/evm.TU.group11.1182/evm.TU.group11.1186/evm.TU.group11.1187/evm.TU.group11.1201/evm.TU.group11.1203/evm.TU.group11.1207/evm.TU.group1.1123/evm.TU.group1.1131/evm.TU.group11.2051/evm.TU.group11.2797/evm.TU.group1.1609/evm.TU.group11.680/evm.TU.group1.216/evm.TU.group1.2166/evm.TU.group1.2206/evm.TU.group1.2207/evm.TU.group1.224/evm.TU.group1.281/evm.TU.group1…	124
GO:0030017	sarcomere	16/3839	36/20102	0.000445307	0.022105952	0.020917998	evm.TU.group1.220/evm.TU.group1.2559/evm.TU.group2.2975/evm.TU.group3.2502/evm.TU.group3.2503/evm.TU.group3.2508/evm.TU.group3.2520/evm.TU.group3.2523/evm.TU.group3.2531/evm.TU.group3.3560/evm.TU.group3.3895/evm.TU.group4.1391/evm.TU.group5.2488/evm.TU.group8.2455/evm.TU.group9.255/evm.TU.group9.260	16
GO:0009856	pollination	90/3839	339/20102	0.000445802	0.022105952	0.020917998	evm.TU.group10.1839/evm.TU.group10.840/evm.TU.group10.854/evm.TU.group11.1222/evm.TU.group11.1445/evm.TU.group11.2512/evm.TU.group1.2112/evm.TU.group1.3133/evm.TU.group1.3174/evm.TU.group1.3333/evm.TU.group1.4694/evm.TU.group1.521/evm.TU.group1.5229/evm.TU.group1.5335/evm.TU.group1.5379/evm.TU.group1.5380/evm.TU.group2.1365/evm.TU.group2.1368/evm.TU.group2.1392/evm.TU.group2.1718/evm.TU.group2.17…	90
GO:0044706	multi-multicellular organism process	90/3839	339/20102	0.000445802	0.022105952	0.020917998	evm.TU.group10.1839/evm.TU.group10.840/evm.TU.group10.854/evm.TU.group11.1222/evm.TU.group11.1445/evm.TU.group11.2512/evm.TU.group1.2112/evm.TU.group1.3133/evm.TU.group1.3174/evm.TU.group1.3333/evm.TU.group1.4694/evm.TU.group1.521/evm.TU.group1.5229/evm.TU.group1.5335/evm.TU.group1.5379/evm.TU.group1.5380/evm.TU.group2.1365/evm.TU.group2.1368/evm.TU.group2.1392/evm.TU.group2.1718/evm.TU.group2.17…	90
GO:0090734	site of DNA damage	15/3839	33/20102	0.000498138	0.024435538	0.023122393	evm.TU.group10.1455/evm.TU.group1.5054/evm.TU.group1.5057/evm.TU.group2.2865/evm.TU.group2.3043/evm.TU.group2.3070/evm.TU.group2.3088/evm.TU.group2.3094/evm.TU.group2.3100/evm.TU.group2.3106/evm.TU.group2.3113/evm.TU.group2.3125/evm.TU.group5.4256/evm.TU.group5.4408/evm.TU.group6.1730	15
GO:0042542	response to hydrogen peroxide	46/3839	151/20102	0.000516438	0.024711364	0.023383397	evm.TU.group1.217/evm.TU.group1.506/evm.TU.group1.5187/evm.TU.group2.2660/evm.TU.group2.2691/evm.TU.group2.3326/evm.TU.group2.3327/evm.TU.group2.3328/evm.TU.group2.3484/evm.TU.group2.4026/evm.TU.group2.4027/evm.TU.group2.4108/evm.TU.group2.4109/evm.TU.group2.819/evm.TU.group3.1330/evm.TU.group3.2245/evm.TU.group3.2584/evm.TU.group3.4363/evm.TU.group3.4369/evm.TU.group3.4370/evm.TU.group4.188/evm.…	46
GO:0010183	pollen tube guidance	26/3839	72/20102	0.000520011	0.024711364	0.023383397	evm.TU.group11.1222/evm.TU.group11.1445/evm.TU.group1.3133/evm.TU.group1.5335/evm.TU.group1.5379/evm.TU.group1.5380/evm.TU.group2.1365/evm.TU.group2.236/evm.TU.group2.2691/evm.TU.group2.3041/evm.TU.group2.3057/evm.TU.group2.3436/evm.TU.group2.3438/evm.TU.group2.3439/evm.TU.group2.3440/evm.TU.group2.3441/evm.TU.group2.3442/evm.TU.group2.3443/evm.TU.group2.3444/evm.TU.group2.3445/evm.TU.group2.3446…	26
GO:0035822	gene conversion	9/3839	15/20102	0.000546238	0.025427957	0.024061481	evm.TU.group10.1455/evm.TU.group2.3043/evm.TU.group2.3070/evm.TU.group2.3088/evm.TU.group2.3094/evm.TU.group2.3100/evm.TU.group2.3106/evm.TU.group2.3113/evm.TU.group2.3125	9
GO:0051512	positive regulation of unidimensional cell growth	9/3839	15/20102	0.000546238	0.025427957	0.024061481	evm.TU.group2.3250/evm.TU.group2.564/evm.TU.group3.3632/evm.TU.group3.3633/evm.TU.group3.3821/evm.TU.group3.3824/evm.TU.group3.4063/evm.TU.group8.386/evm.TU.group8.599	9
GO:0030011	maintenance of cell polarity	13/3839	27/20102	0.000595036	0.027419751	0.025946237	evm.TU.group2.290/evm.TU.group2.2975/evm.TU.group3.2502/evm.TU.group3.2503/evm.TU.group3.2508/evm.TU.group3.2520/evm.TU.group3.2523/evm.TU.group3.2531/evm.TU.group3.3560/evm.TU.group3.3895/evm.TU.group4.1391/evm.TU.group5.2488/evm.TU.group8.2455	13
GO:0000002	mitochondrial genome maintenance	12/3839	24/20102	0.000628158	0.027566276	0.026084888	evm.TU.group2.2347/evm.TU.group2.2991/evm.TU.group2.2993/evm.TU.group2.3043/evm.TU.group2.3070/evm.TU.group2.3088/evm.TU.group2.3094/evm.TU.group2.3100/evm.TU.group2.3106/evm.TU.group2.3113/evm.TU.group2.3125/evm.TU.group6.3206	12
GO:0009720	detection of hormone stimulus	11/3839	21/20102	0.000639591	0.027566276	0.026084888	evm.TU.group5.1424/evm.TU.group5.1425/evm.TU.group5.1426/evm.TU.group5.1428/evm.TU.group5.1429/evm.TU.group5.673/evm.TU.group5.674/evm.TU.group5.675/evm.TU.group5.676/evm.TU.group5.677/evm.TU.group5.678	11
GO:0009726	detection of endogenous stimulus	11/3839	21/20102	0.000639591	0.027566276	0.026084888	evm.TU.group5.1424/evm.TU.group5.1425/evm.TU.group5.1426/evm.TU.group5.1428/evm.TU.group5.1429/evm.TU.group5.673/evm.TU.group5.674/evm.TU.group5.675/evm.TU.group5.676/evm.TU.group5.677/evm.TU.group5.678	11
GO:0003977	UDP-N-acetylglucosamine diphosphorylase activity	7/3839	10/20102	0.00064135	0.027566276	0.026084888	evm.TU.group4.599/evm.TU.group4.715/evm.TU.group4.719/evm.TU.group4.723/evm.TU.group4.727/evm.TU.group4.731/evm.TU.group4.735	7
GO:0019276	UDP-N-acetylgalactosamine metabolic process	7/3839	10/20102	0.00064135	0.027566276	0.026084888	evm.TU.group4.599/evm.TU.group4.715/evm.TU.group4.719/evm.TU.group4.723/evm.TU.group4.727/evm.TU.group4.731/evm.TU.group4.735	7
GO:0052630	UDP-N-acetylgalactosamine diphosphorylase activity	7/3839	10/20102	0.00064135	0.027566276	0.026084888	evm.TU.group4.599/evm.TU.group4.715/evm.TU.group4.719/evm.TU.group4.723/evm.TU.group4.727/evm.TU.group4.731/evm.TU.group4.735	7
GO:0043292	contractile fiber	16/3839	37/20102	0.000646557	0.027566276	0.026084888	evm.TU.group1.220/evm.TU.group1.2559/evm.TU.group2.2975/evm.TU.group3.2502/evm.TU.group3.2503/evm.TU.group3.2508/evm.TU.group3.2520/evm.TU.group3.2523/evm.TU.group3.2531/evm.TU.group3.3560/evm.TU.group3.3895/evm.TU.group4.1391/evm.TU.group5.2488/evm.TU.group8.2455/evm.TU.group9.255/evm.TU.group9.260	16
GO:0035861	site of double-strand break	14/3839	31/20102	0.000827145	0.034303947	0.032460482	evm.TU.group10.1455/evm.TU.group1.5054/evm.TU.group1.5057/evm.TU.group2.2865/evm.TU.group2.3043/evm.TU.group2.3070/evm.TU.group2.3088/evm.TU.group2.3094/evm.TU.group2.3100/evm.TU.group2.3106/evm.TU.group2.3113/evm.TU.group2.3125/evm.TU.group5.4256/evm.TU.group5.4408	14
GO:0071014	post-mRNA release spliceosomal complex	14/3839	31/20102	0.000827145	0.034303947	0.032460482	evm.TU.group1.4288/evm.TU.group1.4292/evm.TU.group1.4299/evm.TU.group1.4305/evm.TU.group8.2281/evm.TU.group8.2285/evm.TU.group8.2290/evm.TU.group8.2291/evm.TU.group8.2297/evm.TU.group8.2298/evm.TU.group8.2299/evm.TU.group8.2300/evm.TU.group8.2301/evm.TU.group8.2306	14
GO:0003883	CTP synthase activity	8/3839	13/20102	0.000899318	0.035368023	0.033467376	novel_gene00006/novel_gene00066/novel_gene00128/novel_gene00225/novel_gene00288/novel_gene00341/novel_gene00626/novel_gene00703	8
GO:0006241	CTP biosynthetic process	8/3839	13/20102	0.000899318	0.035368023	0.033467376	novel_gene00006/novel_gene00066/novel_gene00128/novel_gene00225/novel_gene00288/novel_gene00341/novel_gene00626/novel_gene00703	8
GO:0009208	pyrimidine ribonucleoside triphosphate metabolic process	8/3839	13/20102	0.000899318	0.035368023	0.033467376	novel_gene00006/novel_gene00066/novel_gene00128/novel_gene00225/novel_gene00288/novel_gene00341/novel_gene00626/novel_gene00703	8
GO:0009209	pyrimidine ribonucleoside triphosphate biosynthetic process	8/3839	13/20102	0.000899318	0.035368023	0.033467376	novel_gene00006/novel_gene00066/novel_gene00128/novel_gene00225/novel_gene00288/novel_gene00341/novel_gene00626/novel_gene00703	8
GO:0010239	chloroplast mRNA processing	8/3839	13/20102	0.000899318	0.035368023	0.033467376	evm.TU.group5.3082/evm.TU.group5.3083/evm.TU.group5.3084/evm.TU.group5.3086/evm.TU.group5.3087/evm.TU.group5.3088/evm.TU.group6.1037/novel_gene00339	8
GO:0046036	CTP metabolic process	8/3839	13/20102	0.000899318	0.035368023	0.033467376	novel_gene00006/novel_gene00066/novel_gene00128/novel_gene00225/novel_gene00288/novel_gene00341/novel_gene00626/novel_gene00703	8
GO:0072659	protein localization to plasma membrane	18/3839	45/20102	0.000934336	0.0364311	0.034473325	evm.TU.group2.2256/evm.TU.group2.2975/evm.TU.group3.2502/evm.TU.group3.2503/evm.TU.group3.2508/evm.TU.group3.2520/evm.TU.group3.2523/evm.TU.group3.2531/evm.TU.group3.3560/evm.TU.group3.3895/evm.TU.group4.1391/evm.TU.group5.2488/evm.TU.group6.2738/evm.TU.group8.2455/evm.TU.group8.386/evm.TU.group8.599/evm.TU.group9.255/evm.TU.group9.260	18
GO:0010770	positive regulation of cell morphogenesis	11/3839	22/20102	0.001059411	0.040957912	0.038756869	evm.TU.group2.3250/evm.TU.group2.564/evm.TU.group3.3632/evm.TU.group3.3633/evm.TU.group3.3821/evm.TU.group3.3824/evm.TU.group3.4063/evm.TU.group6.1122/evm.TU.group7.4063/evm.TU.group8.386/evm.TU.group8.599	11
GO:0006771	riboflavin metabolic process	17/3839	42/20102	0.001098421	0.04175829	0.039514236	evm.TU.group1.1060/evm.TU.group5.359/evm.TU.group5.519/evm.TU.group5.708/evm.TU.group8.2600/evm.TU.group8.2603/evm.TU.group8.2608/evm.TU.group8.3098/evm.TU.group8.3133/evm.TU.group8.3136/evm.TU.group8.3141/evm.TU.group8.3142/evm.TU.group9.1369/evm.TU.group9.2138/evm.TU.group9.2475/novel_gene00152/novel_gene00350	17
GO:0009231	riboflavin biosynthetic process	17/3839	42/20102	0.001098421	0.04175829	0.039514236	evm.TU.group1.1060/evm.TU.group5.359/evm.TU.group5.519/evm.TU.group5.708/evm.TU.group8.2600/evm.TU.group8.2603/evm.TU.group8.2608/evm.TU.group8.3098/evm.TU.group8.3133/evm.TU.group8.3136/evm.TU.group8.3141/evm.TU.group8.3142/evm.TU.group9.1369/evm.TU.group9.2138/evm.TU.group9.2475/novel_gene00152/novel_gene00350	17
GO:0019843	rRNA binding	34/3839	107/20102	0.001175266	0.043947252	0.041585565	evm.TU.group10.1552/evm.TU.group1.1124/evm.TU.group11.770/evm.TU.group1.508/evm.TU.group3.3914/evm.TU.group3.4499/evm.TU.group4.70/evm.TU.group5.1307/evm.TU.group5.3082/evm.TU.group5.3083/evm.TU.group5.3084/evm.TU.group5.3086/evm.TU.group5.3087/evm.TU.group5.3088/evm.TU.group5.4472/evm.TU.group5.821/evm.TU.group5.822/evm.TU.group6.1180/evm.TU.group6.1438/evm.TU.group6.1717/evm.TU.group6.1857/evm.…	34
GO:0032940	secretion by cell	62/3839	225/20102	0.001210768	0.044349036	0.041965758	evm.TU.group10.2332/evm.TU.group1.1136/evm.TU.group1.2144/evm.TU.group1.2159/evm.TU.group1.220/evm.TU.group1.2217/evm.TU.group1.2231/evm.TU.group1.2316/evm.TU.group1.2332/evm.TU.group1.3689/evm.TU.group1.4491/evm.TU.group2.2633/evm.TU.group2.2960/evm.TU.group2.2975/evm.TU.group2.3047/evm.TU.group2.3048/evm.TU.group2.3065/evm.TU.group2.3066/evm.TU.group3.1391/evm.TU.group3.2385/evm.TU.group3.2502/…	62
GO:0033120	positive regulation of RNA splicing	14/3839	32/20102	0.001214168	0.044349036	0.041965758	evm.TU.group10.3876/evm.TU.group2.3130/evm.TU.group2.3131/evm.TU.group2.3132/evm.TU.group2.3133/evm.TU.group2.565/evm.TU.group2.689/evm.TU.group3.2655/evm.TU.group4.1154/evm.TU.group6.1819/evm.TU.group6.418/evm.TU.group6.988/evm.TU.group8.3350/evm.TU.group8.3351	14
GO:0004252	serine-type endopeptidase activity	24/3839	68/20102	0.001215175	0.044349036	0.041965758	evm.TU.group10.1012/evm.TU.group10.3427/evm.TU.group3.1274/evm.TU.group3.1275/evm.TU.group3.1276/evm.TU.group3.1277/evm.TU.group3.2492/evm.TU.group3.2684/evm.TU.group3.700/evm.TU.group3.702/evm.TU.group3.703/evm.TU.group3.794/evm.TU.group6.1023/evm.TU.group6.1025/evm.TU.group6.1057/evm.TU.group6.1532/evm.TU.group6.1873/evm.TU.group6.2226/evm.TU.group6.2517/evm.TU.group9.1005/evm.TU.group9.1236/ev…	24
GO:0071805	potassium ion transmembrane transport	41/3839	136/20102	0.001261695	0.04568137	0.043226493	evm.TU.group1.2070/evm.TU.group1.2095/evm.TU.group1.2276/evm.TU.group1.261/evm.TU.group2.2665/evm.TU.group3.1058/evm.TU.group3.1482/evm.TU.group3.1526/evm.TU.group3.1528/evm.TU.group3.1529/evm.TU.group3.2245/evm.TU.group3.3606/evm.TU.group3.3651/evm.TU.group3.3802/evm.TU.group3.3847/evm.TU.group3.4031/evm.TU.group3.4082/evm.TU.group3.4363/evm.TU.group3.4369/evm.TU.group3.4370/evm.TU.group4.3777/e…	41
