# Supplementary material for: Pan-genome analysis of wax apple (Syzygium samarangense) and its association with fruit size and cold tolerance
Source: Front Plant Sci. 2026 Feb 3;17:1703197. doi: 10.3389/fpls.2026.1703197 (PMC12960651; doi:10.3389/fpls.2026.1703197)
Supplement: Supplementary Table 4 — Pfam domain enrichment analysis of dispensable genes. [file DataSheet9.csv]

Supplementary Table 4 Pfam domain enrichment analysis of dispensable genes.
ID	Description	GeneRatio	BgRatio	pvalue	p.adjust	qvalue	geneID	Count
PF03140.20	DUF247	39/5809	79/31540	4.18E-10	4.72E-07	4.52E-07	evm.TU.group10.2036/evm.TU.group10.2037/evm.TU.group10.2038/evm.TU.group10.2039/evm.TU.group10.2040/evm.TU.group1.2180/evm.TU.group1.2186/evm.TU.group2.5081/evm.TU.group2.5083/evm.TU.group2.5085/evm.TU.group2.5087/evm.TU.group2.5094/evm.TU.group2.5098/evm.TU.group2.5099/evm.TU.group2.5101/evm.TU.group2.5103/evm.TU.group3.1233/evm.TU.group3.1234/evm.TU.group3.1236/evm.TU.group3.1237/evm.TU.group3.…	39
PF13968.11	DUF4220	41/5809	89/31540	2.14E-09	1.21E-06	1.16E-06	evm.TU.group10.3150/evm.TU.group10.3158/evm.TU.group10.3161/evm.TU.group10.3164/evm.TU.group10.3167/evm.TU.group10.3177/evm.TU.group10.3279/evm.TU.group10.3281/evm.TU.group10.3413/evm.TU.group10.3415/evm.TU.group10.3417/evm.TU.group10.3418/evm.TU.group10.3420/evm.TU.group10.3435/evm.TU.group10.347/evm.TU.group10.401/evm.TU.group2.4543/evm.TU.group3.135/evm.TU.group3.2359/evm.TU.group3.2366/evm.TU…	41
PF10589.14	NADH_4Fe-4S	14/5809	17/31540	1.97E-08	5.58E-06	5.34E-06	evm.TU.group2.3071/evm.TU.group2.3075/evm.TU.group2.3079/evm.TU.group2.3083/evm.TU.group2.3089/evm.TU.group2.3095/evm.TU.group2.3101/evm.TU.group2.3107/evm.TU.group2.3114/evm.TU.group2.3118/evm.TU.group2.3121/evm.TU.group2.3126/evm.TU.group2.4066/evm.TU.group2.88	14
PF22461.2	SLBB_2	14/5809	17/31540	1.97E-08	5.58E-06	5.34E-06	evm.TU.group2.3071/evm.TU.group2.3075/evm.TU.group2.3079/evm.TU.group2.3083/evm.TU.group2.3089/evm.TU.group2.3095/evm.TU.group2.3101/evm.TU.group2.3107/evm.TU.group2.3114/evm.TU.group2.3118/evm.TU.group2.3121/evm.TU.group2.3126/evm.TU.group2.4066/evm.TU.group2.88	14
PF21729.3	IRX15_IRX15L_GXM	19/5809	29/31540	3.16E-08	7.15E-06	6.85E-06	evm.TU.group11.509/evm.TU.group3.1501/evm.TU.group3.1502/evm.TU.group3.1503/evm.TU.group5.4187/evm.TU.group8.3389/evm.TU.group8.3393/evm.TU.group8.3396/evm.TU.group8.3398/evm.TU.group8.3399/evm.TU.group8.3401/evm.TU.group8.3402/evm.TU.group8.3403/evm.TU.group8.3405/evm.TU.group8.3407/evm.TU.group8.3408/evm.TU.group8.3409/evm.TU.group8.3410/evm.TU.group8.3411	19
PF01512.22	Complex1_51K	13/5809	16/31540	8.87E-08	1.67E-05	1.60E-05	evm.TU.group2.3071/evm.TU.group2.3075/evm.TU.group2.3079/evm.TU.group2.3083/evm.TU.group2.3089/evm.TU.group2.3095/evm.TU.group2.3101/evm.TU.group2.3107/evm.TU.group2.3114/evm.TU.group2.3118/evm.TU.group2.3121/evm.TU.group2.3126/evm.TU.group2.4066	13
PF08534.16	Redoxin	25/5809	49/31540	2.50E-07	4.04E-05	3.87E-05	evm.TU.group11.1165/evm.TU.group2.236/evm.TU.group2.3000/evm.TU.group2.3438/evm.TU.group2.3439/evm.TU.group2.3440/evm.TU.group2.3441/evm.TU.group2.3442/evm.TU.group2.3443/evm.TU.group2.3444/evm.TU.group2.3445/evm.TU.group2.3446/evm.TU.group2.4958/evm.TU.group3.2256/evm.TU.group3.2432/evm.TU.group3.2676/evm.TU.group3.4355/evm.TU.group3.726/evm.TU.group5.1505/evm.TU.group5.2428/evm.TU.group6.1833/e…	25
PF05938.16	Self-incomp_S1	20/5809	36/31540	6.71E-07	9.47E-05	9.07E-05	evm.TU.group1.2760/evm.TU.group1.2793/evm.TU.group2.2538/evm.TU.group2.2539/evm.TU.group2.2805/evm.TU.group2.2807/evm.TU.group2.3235/evm.TU.group6.4247/evm.TU.group6.4249/evm.TU.group6.4252/evm.TU.group6.4254/evm.TU.group6.4257/novel_gene00042/novel_gene00062/novel_gene00131/novel_gene00210/novel_gene00220/novel_gene00400/novel_gene00494/novel_gene00702	20
PF00082.27	Peptidase_S8	40/5809	112/31540	1.09E-05	0.001367712	0.001309742	evm.TU.group10.1012/evm.TU.group10.3427/evm.TU.group1.2614/evm.TU.group2.1259/evm.TU.group2.1260/evm.TU.group2.1342/evm.TU.group2.1343/evm.TU.group2.4540/evm.TU.group3.1274/evm.TU.group3.1276/evm.TU.group3.1277/evm.TU.group3.2492/evm.TU.group3.2684/evm.TU.group3.700/evm.TU.group3.703/evm.TU.group3.794/evm.TU.group4.3138/evm.TU.group4.3139/evm.TU.group4.3140/evm.TU.group4.3143/evm.TU.group4.3146/e…	40
PF04578.18	DUF594	25/5809	59/31540	1.76E-05	0.001986384	0.001902191	evm.TU.group10.3153/evm.TU.group10.3413/evm.TU.group3.2359/evm.TU.group3.2377/evm.TU.group9.1008/evm.TU.group9.1009/evm.TU.group9.1011/evm.TU.group9.1015/evm.TU.group9.1242/evm.TU.group9.1245/evm.TU.group9.403/novel_gene00105/novel_gene00241/novel_gene00259/novel_gene00269/novel_gene00298/novel_gene00359/novel_gene00368/novel_gene00437/novel_gene00461/novel_gene00502/novel_gene00554/novel_gene006…	25
PF01657.22	Stress-antifung	57/5809	183/31540	2.18E-05	0.002232994	0.002138349	evm.TU.group1.2948/evm.TU.group4.221/evm.TU.group4.223/evm.TU.group4.232/evm.TU.group4.236/evm.TU.group4.239/evm.TU.group4.240/evm.TU.group4.243/evm.TU.group4.245/evm.TU.group4.246/evm.TU.group4.248/evm.TU.group4.249/evm.TU.group4.259/evm.TU.group4.268/evm.TU.group4.269/evm.TU.group4.277/evm.TU.group4.374/evm.TU.group4.375/evm.TU.group4.851/evm.TU.group4.863/evm.TU.group4.864/evm.TU.group4.865/ev…	57
PF00578.27	AhpC-TSA	23/5809	53/31540	2.37E-05	0.002232994	0.002138349	evm.TU.group2.236/evm.TU.group2.3000/evm.TU.group2.3438/evm.TU.group2.3439/evm.TU.group2.3440/evm.TU.group2.3441/evm.TU.group2.3442/evm.TU.group2.3443/evm.TU.group2.3444/evm.TU.group2.3445/evm.TU.group2.3446/evm.TU.group2.4958/evm.TU.group3.2432/evm.TU.group3.2676/evm.TU.group3.726/evm.TU.group5.1505/evm.TU.group5.2428/evm.TU.group6.1833/evm.TU.group6.765/evm.TU.group9.2054/evm.TU.group9.2470/evm…	23
PF21999.2	IMS_HHH_1	8/5809	10/31540	4.15E-05	0.003611285	0.003458221	evm.TU.group2.3043/evm.TU.group2.3070/evm.TU.group2.3088/evm.TU.group2.3094/evm.TU.group2.3100/evm.TU.group2.3106/evm.TU.group2.3113/evm.TU.group2.3125	8
PF01582.25	TIR	14/5809	26/31540	5.22E-05	0.004212022	0.004033497	evm.TU.group1.1061/evm.TU.group11.111/evm.TU.group11.118/evm.TU.group1.748/evm.TU.group3.3836/evm.TU.group4.67/evm.TU.group8.2737/evm.TU.group8.2739/evm.TU.group8.2907/evm.TU.group9.160/evm.TU.group9.216/evm.TU.group9.715/evm.TU.group9.716/evm.TU.group9.717	14
PF13947.11	GUB_WAK_bind	37/5809	108/31540	6.42E-05	0.004834623	0.004629708	evm.TU.group1.1332/evm.TU.group1.4538/evm.TU.group1.4541/evm.TU.group1.4542/evm.TU.group1.4543/evm.TU.group1.4545/evm.TU.group1.4547/evm.TU.group1.4548/evm.TU.group1.4549/evm.TU.group1.4550/evm.TU.group1.4551/evm.TU.group1.4553/evm.TU.group1.4554/evm.TU.group1.4579/evm.TU.group1.4584/evm.TU.group1.4585/evm.TU.group1.4587/evm.TU.group1.986/evm.TU.group4.2875/evm.TU.group5.4089/evm.TU.group6.1569/e…	37
PF06418.20	CTP_synth_N	8/5809	11/31540	0.000127545	0.008478012	0.008118673	novel_gene00006/novel_gene00066/novel_gene00128/novel_gene00225/novel_gene00288/novel_gene00341/novel_gene00626/novel_gene00703	8
PF10531.15	SLBB	8/5809	11/31540	0.000127545	0.008478012	0.008118673	evm.TU.group2.3071/evm.TU.group2.3075/evm.TU.group2.3079/evm.TU.group2.3089/evm.TU.group2.3095/evm.TU.group2.3101/evm.TU.group2.3107/evm.TU.group2.3121	8
PF17766.7	fn3_6	33/5809	97/31540	0.000180666	0.011341828	0.010861108	evm.TU.group10.3427/evm.TU.group1.2614/evm.TU.group2.1259/evm.TU.group2.1260/evm.TU.group2.1261/evm.TU.group2.4540/evm.TU.group2.4542/evm.TU.group3.1274/evm.TU.group3.1276/evm.TU.group3.1277/evm.TU.group3.2492/evm.TU.group3.700/evm.TU.group3.703/evm.TU.group3.794/evm.TU.group4.3138/evm.TU.group4.3140/evm.TU.group4.3143/evm.TU.group4.3338/evm.TU.group6.1023/evm.TU.group6.1025/evm.TU.group6.1057/ev…	33
PF24068.1	TPD1_C	10/5809	17/31540	0.00024292	0.014447334	0.013834988	evm.TU.group2.1386/evm.TU.group2.2912/evm.TU.group2.3169/evm.TU.group3.3705/evm.TU.group3.3706/evm.TU.group3.3738/evm.TU.group3.4135/evm.TU.group3.4136/evm.TU.group4.622/evm.TU.group5.1464	10
PF13894.12	zf-C2H2_4	23/5809	61/31540	0.00031181	0.017617254	0.016870552	evm.TU.group10.900/evm.TU.group1.1161/evm.TU.group1.1837/evm.TU.group1.1838/evm.TU.group1.2496/evm.TU.group1.5082/evm.TU.group3.186/evm.TU.group3.3914/evm.TU.group5.1025/evm.TU.group6.1438/evm.TU.group6.1637/evm.TU.group6.1638/evm.TU.group6.1639/evm.TU.group6.1640/evm.TU.group6.1780/evm.TU.group6.2478/evm.TU.group6.450/evm.TU.group6.589/evm.TU.group6.783/evm.TU.group6.787/evm.TU.group6.789/evm.TU…	23
PF02136.26	NTF2	12/5809	24/31540	0.000445784	0.023797279	0.022788638	evm.TU.group1.5049/evm.TU.group2.2334/evm.TU.group2.3007/evm.TU.group2.3084/evm.TU.group2.3090/evm.TU.group2.3096/evm.TU.group2.3102/evm.TU.group2.3108/evm.TU.group2.3122/evm.TU.group2.86/evm.TU.group2.87/evm.TU.group8.1118	12
PF03062.24	MBOAT	11/5809	21/31540	0.00046331	0.023797279	0.022788638	evm.TU.group3.3311/evm.TU.group4.717/evm.TU.group4.718/evm.TU.group4.721/evm.TU.group4.722/evm.TU.group4.725/evm.TU.group4.726/evm.TU.group4.729/evm.TU.group4.730/evm.TU.group4.733/evm.TU.group4.734	11
PF03055.21	RPE65	15/5809	34/31540	0.000494502	0.024295114	0.023265372	evm.TU.group7.3916/evm.TU.group7.4106/evm.TU.group7.4107/evm.TU.group8.44/novel_gene00043/novel_gene00048/novel_gene00119/novel_gene00273/novel_gene00291/novel_gene00352/novel_gene00442/novel_gene00458/novel_gene00548/novel_gene00566/novel_gene00636	15
PF03242.18	LEA_3a	8/5809	13/31540	0.000698476	0.032886574	0.031492686	evm.TU.group11.1716/evm.TU.group11.1791/evm.TU.group11.1792/evm.TU.group1.3821/evm.TU.group2.4026/evm.TU.group2.4027/evm.TU.group2.4108/evm.TU.group2.4109	8
PF14368.11	LTP_2	31/5809	96/31540	0.000771907	0.034279908	0.032826964	evm.TU.group10.365/evm.TU.group1.2077/evm.TU.group1.2102/evm.TU.group1.2281/evm.TU.group1.4232/evm.TU.group2.1876/evm.TU.group2.1877/evm.TU.group2.1938/evm.TU.group2.1939/evm.TU.group2.2406/evm.TU.group2.2923/evm.TU.group2.2924/evm.TU.group2.2925/evm.TU.group2.2927/evm.TU.group2.2937/evm.TU.group2.3203/evm.TU.group4.3293/evm.TU.group4.3426/evm.TU.group5.1144/evm.TU.group5.1907/evm.TU.group5.3136/…	31
PF11834.13	KHA	9/5809	16/31540	0.000788741	0.034279908	0.032826964	evm.TU.group2.2665/evm.TU.group3.1058/evm.TU.group3.1526/evm.TU.group3.1528/evm.TU.group3.3651/evm.TU.group3.3802/evm.TU.group3.3847/evm.TU.group3.4082/evm.TU.group8.2947	9
PF13561.12	adh_short_C2	44/5809	151/31540	0.000872524	0.036516755	0.034969002	evm.TU.group11.2724/evm.TU.group1.204/evm.TU.group1.4383/evm.TU.group1.4699/evm.TU.group1.4700/evm.TU.group1.4702/evm.TU.group1.4703/evm.TU.group1.4704/evm.TU.group1.4705/evm.TU.group1.4707/evm.TU.group1.5220/evm.TU.group1.5221/evm.TU.group1.5223/evm.TU.group1.5224/evm.TU.group1.5225/evm.TU.group1.5226/evm.TU.group2.3157/evm.TU.group2.4349/evm.TU.group2.44/evm.TU.group2.633/evm.TU.group2.634/evm.…	44
PF00106.31	adh_short	44/5809	152/31540	0.001012207	0.040849769	0.039118363	evm.TU.group11.2724/evm.TU.group1.204/evm.TU.group1.4383/evm.TU.group1.4699/evm.TU.group1.4700/evm.TU.group1.4702/evm.TU.group1.4703/evm.TU.group1.4704/evm.TU.group1.4707/evm.TU.group1.5220/evm.TU.group1.5221/evm.TU.group1.5223/evm.TU.group1.5224/evm.TU.group1.5225/evm.TU.group1.5226/evm.TU.group2.3157/evm.TU.group2.4349/evm.TU.group2.44/evm.TU.group2.633/evm.TU.group2.634/evm.TU.group2.637/evm.T…	44
PF14299.13	PP2	18/5809	47/31540	0.001100275	0.042872777	0.041055626	evm.TU.group10.3149/evm.TU.group10.3151/evm.TU.group10.3285/evm.TU.group10.3408/evm.TU.group10.3410/evm.TU.group10.3411/evm.TU.group10.3414/evm.TU.group1.2564/evm.TU.group1.2567/evm.TU.group1.2568/evm.TU.group1.3385/evm.TU.group2.2820/evm.TU.group2.2821/evm.TU.group2.2822/evm.TU.group6.2551/novel_gene00140/novel_gene00469/novel_gene00692	18
PF01419.22	Jacalin	7/5809	11/31540	0.00117626	0.044305779	0.042427891	evm.TU.group11.111/evm.TU.group1.4245/evm.TU.group1.4441/novel_gene00030/novel_gene00310/novel_gene00473/novel_gene00570	7
PF19086.5	Terpene_syn_C_2	11/5809	23/31540	0.001235996	0.045054039	0.043144436	evm.TU.group4.195/evm.TU.group4.196/evm.TU.group4.197/evm.TU.group4.199/evm.TU.group4.200/evm.TU.group5.597/evm.TU.group9.707/evm.TU.group9.708/evm.TU.group9.709/evm.TU.group9.710/evm.TU.group9.711	11
