# Supplementary material for: Pan-genome analysis of wax apple (Syzygium samarangense) and its association with fruit size and cold tolerance
Source: Front Plant Sci. 2026 Feb 3;17:1703197. doi: 10.3389/fpls.2026.1703197 (PMC12960651; doi:10.3389/fpls.2026.1703197)
Supplement: Supplementary Table 5 — Cultivar names and their key phenotypic traits. [file DataSheet10.csv]

Supplementary Table 5 Cultivar names and their key phenotypic traits
Name of Germplasm Resources	Cold toleran	Off-season flowering capability	Single Fruit Weight (g)	The content of total soluble solids (%)
BaiLianWu	general	general	6.2	6.11
DaHongZhong	Not cold-resistant	general	56.61	3.7
DaYeHong	most cold-resistant	superior	95.7	8.27
DaYeLianWu	cold resistant		122.1	9.14
DongKeng 3	cold resistant	unkown	35.4	4.67
FeiCui	general	general	96.66	7.46
FenHong	general	general	69.91	9.06
GuiPingBenDi	cold resistant	general	58.62	6.27
HaiNanBenDi	unkown		22.89	8.2
HeiTangBaBi	cold resistant	superior	150.4	9.72
HeiZuanShi	unkown	unkown	83.2	6.06
JinZuan	unkown	unkown	73.28	7.43
LongWenBenDi	unkown	unkown	35.7	7.59
MaLaiXiYaQingZhong	unkown	unkown	110.4	9.79
MiFengLing	Not cold-resistant	inferior	96.4	14.4
NanYa 17	unkown	unkown	69.44	4.67
NongKe 4	general	general	200.1	7.38
Peth Sam Pung	unkown	unkown	59.4	8.18
QingZuan	general	general	89.1	10.88
ShuangSe	unkown	unkown	78.3	8.03
ShunDeBenDi	unkown	unkown	48.7	7.2
TaiGuoQingZhong	general	general	63.4	8.44
TaiNong 2	general	general	93.12	10.28
Toon Klaw	unkown	unkown	62.7	9.89
XiangChengBenDi	unkown	unkown	69.06	7.67
YinDuHong	unkown	unkown	185.8	8.19
YinNiDaGuo	unkown	unkown	213	7.82
