# Supplementary material for: Pan-genome analysis of wax apple (Syzygium samarangense) and its association with fruit size and cold tolerance
Source: Front Plant Sci. 2026 Feb 3;17:1703197. doi: 10.3389/fpls.2026.1703197 (PMC12960651; doi:10.3389/fpls.2026.1703197)
Supplement: Supplementary Table 6 — Genes associated with cold tolerance. [file DataSheet11.csv]

Supplementary Table 6 Genes associated with cold tolerance.
Gene ID	FDR	Type
evm.TU.group1.2208	8.01E-08	Favorable_gene
evm.TU.group1.2642	1.29E-05	Favorable_gene
evm.TU.group1.3689	1.02E-05	Favorable_gene
evm.TU.group1.3730	1.02E-05	Favorable_gene
evm.TU.group1.3783	0.000125673	Favorable_gene
evm.TU.group1.3931	1.02E-05	Favorable_gene
evm.TU.group1.4125	8.01E-08	Favorable_gene
evm.TU.group1.4979	4.11E-11	Favorable_gene
evm.TU.group10.1158	1.48E-29	Favorable_gene
evm.TU.group10.1926	1.02E-05	Favorable_gene
evm.TU.group10.2516	8.01E-08	Favorable_gene
evm.TU.group10.3417	0.000125673	Favorable_gene
evm.TU.group10.3715	1.02E-05	Favorable_gene
evm.TU.group11.2248	8.02E-13	Favorable_gene
evm.TU.group11.2544	8.01E-08	Favorable_gene
evm.TU.group2.1293	9.01E-13	Favorable_gene
evm.TU.group2.1294	1.02E-05	Favorable_gene
evm.TU.group2.1645	1.17E-20	Favorable_gene
evm.TU.group2.1858	8.01E-08	Favorable_gene
evm.TU.group2.1859	8.01E-08	Favorable_gene
evm.TU.group2.1861	8.01E-08	Favorable_gene
evm.TU.group2.2276	1.29E-05	Favorable_gene
evm.TU.group2.246	7.52E-33	Favorable_gene
evm.TU.group2.3039	0.000125673	Favorable_gene
evm.TU.group2.3443	8.02E-13	Favorable_gene
evm.TU.group2.3466	8.02E-13	Favorable_gene
evm.TU.group2.3467	1.48E-29	Favorable_gene
evm.TU.group2.3493	1.29E-05	Favorable_gene
evm.TU.group2.3494	8.01E-08	Favorable_gene
evm.TU.group2.4124	1.02E-05	Favorable_gene
evm.TU.group2.4298	1.29E-05	Favorable_gene
evm.TU.group2.4365	8.01E-08	Favorable_gene
evm.TU.group2.4459	8.01E-08	Favorable_gene
evm.TU.group2.4584	1.29E-05	Favorable_gene
evm.TU.group2.80	8.01E-08	Favorable_gene
evm.TU.group2.804	9.01E-13	Favorable_gene
evm.TU.group3.2025	8.01E-08	Favorable_gene
evm.TU.group3.2029	5.79E-22	Favorable_gene
evm.TU.group3.2043	5.79E-22	Favorable_gene
evm.TU.group3.2064	1.17E-20	Favorable_gene
evm.TU.group3.3900	8.01E-08	Favorable_gene
evm.TU.group3.3978	0.000125673	Favorable_gene
evm.TU.group3.4474	1.29E-05	Favorable_gene
evm.TU.group3.4555	5.79E-22	Favorable_gene
evm.TU.group3.494	1.29E-05	Favorable_gene
evm.TU.group4.1342	0.000125673	Favorable_gene
evm.TU.group4.1603	1.29E-05	Favorable_gene
evm.TU.group4.42	8.02E-13	Favorable_gene
evm.TU.group4.43	8.02E-13	Favorable_gene
evm.TU.group4.45	8.02E-13	Favorable_gene
evm.TU.group5.4499	8.01E-08	Favorable_gene
evm.TU.group5.601	5.79E-22	Favorable_gene
evm.TU.group5.662	8.02E-13	Favorable_gene
evm.TU.group5.817	8.01E-08	Favorable_gene
evm.TU.group5.819	8.02E-13	Favorable_gene
evm.TU.group6.2772	0.000125673	Favorable_gene
evm.TU.group6.4182	8.01E-08	Favorable_gene
evm.TU.group6.4195	1.29E-05	Favorable_gene
evm.TU.group6.4267	5.79E-22	Favorable_gene
evm.TU.group6.4268	5.79E-22	Favorable_gene
evm.TU.group7.1981	8.01E-08	Favorable_gene
evm.TU.group7.2033	1.29E-05	Favorable_gene
evm.TU.group7.2953	1.29E-05	Favorable_gene
evm.TU.group7.4053	8.01E-08	Favorable_gene
evm.TU.group7.4063	5.79E-22	Favorable_gene
evm.TU.group7.85	1.29E-05	Favorable_gene
evm.TU.group8.2282	1.29E-05	Favorable_gene
evm.TU.group8.2841	1.02E-05	Favorable_gene
evm.TU.group8.3	1.02E-05	Favorable_gene
evm.TU.group8.3385	1.29E-05	Favorable_gene
evm.TU.group8.3398	1.29E-05	Favorable_gene
evm.TU.group8.3402	8.01E-08	Favorable_gene
evm.TU.group8.3406	8.01E-08	Favorable_gene
evm.TU.group8.4	1.02E-05	Favorable_gene
evm.TU.group8.7	1.02E-05	Favorable_gene
evm.TU.group9.1243	0.000125673	Favorable_gene
evm.TU.group9.454	5.79E-22	Favorable_gene
evm.TU.group9.462	1.29E-05	Favorable_gene
evm.TU.group9.463	1.29E-05	Favorable_gene
evm.TU.group9.466	1.29E-05	Favorable_gene
evm.TU.group9.467	1.29E-05	Favorable_gene
evm.TU.group9.468	1.29E-05	Favorable_gene
evm.TU.group9.485	4.11E-11	Favorable_gene
evm.TU.group9.486	4.11E-11	Favorable_gene
evm.TU.group9.487	4.11E-11	Favorable_gene
evm.TU.group9.488	4.11E-11	Favorable_gene
evm.TU.group9.489	1.17E-20	Favorable_gene
evm.TU.group9.491	1.29E-05	Favorable_gene
evm.TU.group9.495	8.01E-08	Favorable_gene
evm.TU.group9.708	0.000125673	Favorable_gene
evm.TU.group9.710	0.000125673	Favorable_gene
novel_gene00009	0.000125673	Favorable_gene
novel_gene00012	8.01E-08	Favorable_gene
novel_gene00016	4.11E-11	Favorable_gene
novel_gene00020	9.01E-13	Favorable_gene
novel_gene00021	0.000125673	Favorable_gene
novel_gene00025	8.02E-13	Favorable_gene
novel_gene00028	1.02E-05	Favorable_gene
novel_gene00029	0.000125673	Favorable_gene
novel_gene00036	2.78E-21	Favorable_gene
novel_gene00041	1.02E-05	Favorable_gene
novel_gene00046	8.02E-13	Favorable_gene
novel_gene00047	8.01E-08	Favorable_gene
novel_gene00049	5.79E-22	Favorable_gene
novel_gene00051	0.000125673	Favorable_gene
novel_gene00062	9.01E-13	Favorable_gene
novel_gene00068	4.11E-11	Favorable_gene
novel_gene00074	1.17E-20	Favorable_gene
novel_gene00076	9.01E-13	Favorable_gene
novel_gene00092	1.02E-05	Favorable_gene
novel_gene00100	4.11E-11	Favorable_gene
novel_gene00109	1.17E-20	Favorable_gene
novel_gene00113	8.01E-08	Favorable_gene
novel_gene00119	8.01E-08	Favorable_gene
novel_gene00120	4.11E-11	Favorable_gene
novel_gene00126	8.02E-13	Favorable_gene
novel_gene00139	0.000125673	Favorable_gene
novel_gene00140	1.29E-05	Favorable_gene
novel_gene00141	0.000125673	Favorable_gene
novel_gene00167	1.02E-05	Favorable_gene
novel_gene00170	1.29E-05	Favorable_gene
novel_gene00174	4.11E-11	Favorable_gene
novel_gene00181	1.02E-05	Favorable_gene
novel_gene00183	8.01E-08	Favorable_gene
novel_gene00188	1.02E-05	Favorable_gene
novel_gene00200	8.02E-13	Favorable_gene
novel_gene00216	9.01E-13	Favorable_gene
novel_gene00223	0.000125673	Favorable_gene
novel_gene00225	1.29E-05	Favorable_gene
novel_gene00230	4.11E-11	Favorable_gene
novel_gene00231	1.02E-05	Favorable_gene
novel_gene00233	8.02E-13	Favorable_gene
novel_gene00238	2.78E-21	Favorable_gene
novel_gene00246	1.29E-05	Favorable_gene
novel_gene00247	8.01E-08	Favorable_gene
novel_gene00251	8.02E-13	Favorable_gene
novel_gene00253	8.01E-08	Favorable_gene
novel_gene00264	4.11E-11	Favorable_gene
novel_gene00279	0.000125673	Favorable_gene
novel_gene00285	4.11E-11	Favorable_gene
novel_gene00291	8.01E-08	Favorable_gene
novel_gene00299	0.000125673	Favorable_gene
novel_gene00304	8.01E-08	Favorable_gene
novel_gene00306	9.01E-13	Favorable_gene
novel_gene00310	1.02E-05	Favorable_gene
novel_gene00312	1.02E-05	Favorable_gene
novel_gene00318	0.000125673	Favorable_gene
novel_gene00324	2.78E-21	Favorable_gene
novel_gene00328	4.11E-11	Favorable_gene
novel_gene00331	1.29E-05	Favorable_gene
novel_gene00332	4.11E-11	Favorable_gene
novel_gene00341	1.29E-05	Favorable_gene
novel_gene00355	1.17E-20	Favorable_gene
novel_gene00365	9.01E-13	Favorable_gene
novel_gene00374	0.000125673	Favorable_gene
novel_gene00377	1.29E-05	Favorable_gene
novel_gene00381	8.01E-08	Favorable_gene
novel_gene00383	8.02E-13	Favorable_gene
novel_gene00387	8.01E-08	Favorable_gene
novel_gene00398	9.01E-13	Favorable_gene
novel_gene00406	8.01E-08	Favorable_gene
novel_gene00414	1.29E-05	Favorable_gene
novel_gene00417	1.29E-05	Favorable_gene
novel_gene00434	4.11E-11	Favorable_gene
novel_gene00435	1.29E-05	Favorable_gene
novel_gene00437	0.000125673	Favorable_gene
novel_gene00442	8.01E-08	Favorable_gene
novel_gene00443	8.02E-13	Favorable_gene
novel_gene00446	1.02E-05	Favorable_gene
novel_gene00448	8.01E-08	Favorable_gene
novel_gene00452	2.78E-21	Favorable_gene
novel_gene00461	1.29E-05	Favorable_gene
novel_gene00469	1.29E-05	Favorable_gene
novel_gene00471	4.11E-11	Favorable_gene
novel_gene00472	1.02E-05	Favorable_gene
novel_gene00473	1.02E-05	Favorable_gene
novel_gene00476	0.000125673	Favorable_gene
novel_gene00485	1.02E-05	Favorable_gene
novel_gene00489	8.01E-08	Favorable_gene
novel_gene00490	4.11E-11	Favorable_gene
novel_gene00493	0.000125673	Favorable_gene
novel_gene00502	8.02E-13	Favorable_gene
novel_gene00512	1.02E-05	Favorable_gene
novel_gene00514	8.01E-08	Favorable_gene
novel_gene00515	1.02E-05	Favorable_gene
novel_gene00516	4.11E-11	Favorable_gene
novel_gene00532	4.11E-11	Favorable_gene
novel_gene00533	9.01E-13	Favorable_gene
novel_gene00544	8.02E-13	Favorable_gene
novel_gene00551	1.29E-05	Favorable_gene
novel_gene00570	1.02E-05	Favorable_gene
novel_gene00571	4.11E-11	Favorable_gene
novel_gene00583	1.48E-29	Favorable_gene
novel_gene00587	1.02E-05	Favorable_gene
novel_gene00597	8.01E-08	Favorable_gene
novel_gene00604	0.000125673	Favorable_gene
novel_gene00615	1.02E-05	Favorable_gene
novel_gene00619	1.29E-05	Favorable_gene
novel_gene00628	4.11E-11	Favorable_gene
novel_gene00637	1.02E-05	Favorable_gene
novel_gene00642	1.02E-05	Favorable_gene
novel_gene00649	4.11E-11	Favorable_gene
novel_gene00655	1.02E-05	Favorable_gene
novel_gene00657	8.02E-13	Favorable_gene
novel_gene00662	1.29E-05	Favorable_gene
novel_gene00667	4.11E-11	Favorable_gene
novel_gene00676	1.02E-05	Favorable_gene
novel_gene00678	4.11E-11	Favorable_gene
novel_gene00679	0.000125673	Favorable_gene
novel_gene00683	1.02E-05	Favorable_gene
novel_gene00697	8.01E-08	Favorable_gene
novel_gene00701	1.29E-05	Favorable_gene
