# Supplementary material for: Pan-genome analysis of wax apple (Syzygium samarangense) and its association with fruit size and cold tolerance
Source: Front Plant Sci. 2026 Feb 3;17:1703197. doi: 10.3389/fpls.2026.1703197 (PMC12960651; doi:10.3389/fpls.2026.1703197)
Supplement: Supplementary Table 7 — Genes associated with fruit size. [file DataSheet12.csv]

Supplementary Table 7 Genes associated with fruit size.
Gene ID	FDR	Type
evm.TU.group1.2044	2.93E-11	Favorable_gene
evm.TU.group1.2182	3.17E-10	Favorable_gene
evm.TU.group1.2208	7.69E-05	Favorable_gene
evm.TU.group1.2225	3.17E-10	Favorable_gene
evm.TU.group1.2235	3.17E-10	Favorable_gene
evm.TU.group1.2306	0.000902653	Favorable_gene
evm.TU.group1.2536	1.15E-15	Favorable_gene
evm.TU.group1.2568	0.00028452	Favorable_gene
evm.TU.group1.2642	1.90E-08	Favorable_gene
evm.TU.group1.2736	0.000902653	Favorable_gene
evm.TU.group1.2754	1.90E-08	Favorable_gene
evm.TU.group1.4048	4.38E-06	Favorable_gene
evm.TU.group1.4122	4.43E-07	Favorable_gene
evm.TU.group1.4245	2.93E-11	Favorable_gene
evm.TU.group1.4293	4.38E-06	Favorable_gene
evm.TU.group10.2036	1.05E-09	Favorable_gene
evm.TU.group10.2037	1.05E-09	Favorable_gene
evm.TU.group10.2038	1.05E-09	Favorable_gene
evm.TU.group10.2040	1.05E-09	Favorable_gene
evm.TU.group10.2426	3.17E-10	Favorable_gene
evm.TU.group10.2516	7.85E-18	Favorable_gene
evm.TU.group10.2943	3.17E-10	Favorable_gene
evm.TU.group10.2944	0.00028452	Favorable_gene
evm.TU.group10.2945	1.90E-08	Favorable_gene
evm.TU.group10.3163	7.69E-05	Favorable_gene
evm.TU.group10.3173	7.69E-05	Favorable_gene
evm.TU.group10.3504	7.69E-05	Favorable_gene
evm.TU.group10.3733	3.17E-10	Favorable_gene
evm.TU.group10.3734	3.17E-10	Favorable_gene
evm.TU.group10.3790	3.17E-10	Favorable_gene
evm.TU.group10.3791	3.17E-10	Favorable_gene
evm.TU.group10.3821	9.40E-14	Favorable_gene
evm.TU.group10.421	1.90E-08	Favorable_gene
evm.TU.group10.576	4.43E-07	Favorable_gene
evm.TU.group10.577	0.000902653	Favorable_gene
evm.TU.group10.578	1.05E-09	Favorable_gene
evm.TU.group10.579	1.05E-09	Favorable_gene
evm.TU.group10.844	0.000902653	Favorable_gene
evm.TU.group11.1321	7.69E-05	Favorable_gene
evm.TU.group11.1322	4.43E-07	Favorable_gene
evm.TU.group11.1413	0.000245461	Favorable_gene
evm.TU.group11.2151	1.80E-43	Favorable_gene
evm.TU.group11.2571	1.39E-10	Favorable_gene
evm.TU.group11.2722	1.05E-09	Favorable_gene
evm.TU.group11.2723	4.38E-06	Favorable_gene
evm.TU.group2.1644	1.00E-19	Favorable_gene
evm.TU.group2.1645	7.69E-05	Favorable_gene
evm.TU.group2.2015	7.74E-07	Favorable_gene
evm.TU.group2.2073	7.74E-07	Favorable_gene
evm.TU.group2.245	7.69E-05	Favorable_gene
evm.TU.group2.246	0.000902653	Favorable_gene
evm.TU.group2.247	0.00028452	Favorable_gene
evm.TU.group2.2872	4.38E-06	Favorable_gene
evm.TU.group2.2873	4.38E-06	Favorable_gene
evm.TU.group2.2877	4.38E-06	Favorable_gene
evm.TU.group2.3024	4.38E-06	Favorable_gene
evm.TU.group2.3039	4.43E-07	Favorable_gene
evm.TU.group2.3041	4.38E-06	Favorable_gene
evm.TU.group2.3042	4.38E-06	Favorable_gene
evm.TU.group2.3043	4.38E-06	Favorable_gene
evm.TU.group2.3046	4.38E-06	Favorable_gene
evm.TU.group2.3047	4.38E-06	Favorable_gene
evm.TU.group2.3048	4.38E-06	Favorable_gene
evm.TU.group2.3049	4.38E-06	Favorable_gene
evm.TU.group2.3050	4.38E-06	Favorable_gene
evm.TU.group2.3051	4.38E-06	Favorable_gene
evm.TU.group2.3052	4.38E-06	Favorable_gene
evm.TU.group2.3053	4.38E-06	Favorable_gene
evm.TU.group2.3054	4.38E-06	Favorable_gene
evm.TU.group2.3057	4.38E-06	Favorable_gene
evm.TU.group2.3058	4.38E-06	Favorable_gene
evm.TU.group2.3059	4.38E-06	Favorable_gene
evm.TU.group2.3060	4.38E-06	Favorable_gene
evm.TU.group2.3061	4.38E-06	Favorable_gene
evm.TU.group2.3062	4.38E-06	Favorable_gene
evm.TU.group2.3063	4.38E-06	Favorable_gene
evm.TU.group2.3064	4.38E-06	Favorable_gene
evm.TU.group2.3065	4.38E-06	Favorable_gene
evm.TU.group2.3066	4.38E-06	Favorable_gene
evm.TU.group2.3067	4.38E-06	Favorable_gene
evm.TU.group2.3068	4.38E-06	Favorable_gene
evm.TU.group2.3070	4.38E-06	Favorable_gene
evm.TU.group2.3071	4.38E-06	Favorable_gene
evm.TU.group2.3072	4.38E-06	Favorable_gene
evm.TU.group2.3073	4.38E-06	Favorable_gene
evm.TU.group2.3074	4.38E-06	Favorable_gene
evm.TU.group2.3075	4.38E-06	Favorable_gene
evm.TU.group2.3076	4.38E-06	Favorable_gene
evm.TU.group2.3077	4.38E-06	Favorable_gene
evm.TU.group2.3078	4.38E-06	Favorable_gene
evm.TU.group2.3080	4.38E-06	Favorable_gene
evm.TU.group2.3081	4.38E-06	Favorable_gene
evm.TU.group2.3082	4.38E-06	Favorable_gene
evm.TU.group2.3083	4.38E-06	Favorable_gene
evm.TU.group2.3084	4.38E-06	Favorable_gene
evm.TU.group2.3085	4.38E-06	Favorable_gene
evm.TU.group2.3086	4.38E-06	Favorable_gene
evm.TU.group2.3087	4.38E-06	Favorable_gene
evm.TU.group2.3088	4.38E-06	Favorable_gene
evm.TU.group2.3089	4.38E-06	Favorable_gene
evm.TU.group2.3090	4.38E-06	Favorable_gene
evm.TU.group2.3091	4.38E-06	Favorable_gene
evm.TU.group2.3092	4.38E-06	Favorable_gene
evm.TU.group2.3093	4.38E-06	Favorable_gene
evm.TU.group2.3094	4.38E-06	Favorable_gene
evm.TU.group2.3095	4.38E-06	Favorable_gene
evm.TU.group2.3096	4.38E-06	Favorable_gene
evm.TU.group2.3097	4.38E-06	Favorable_gene
evm.TU.group2.3098	4.38E-06	Favorable_gene
evm.TU.group2.3099	4.38E-06	Favorable_gene
evm.TU.group2.3100	4.38E-06	Favorable_gene
evm.TU.group2.3101	4.38E-06	Favorable_gene
evm.TU.group2.3102	4.38E-06	Favorable_gene
evm.TU.group2.3103	4.38E-06	Favorable_gene
evm.TU.group2.3104	4.38E-06	Favorable_gene
evm.TU.group2.3106	4.38E-06	Favorable_gene
evm.TU.group2.3107	4.38E-06	Favorable_gene
evm.TU.group2.3108	4.38E-06	Favorable_gene
evm.TU.group2.3109	4.38E-06	Favorable_gene
evm.TU.group2.3110	4.38E-06	Favorable_gene
evm.TU.group2.3113	4.38E-06	Favorable_gene
evm.TU.group2.3114	4.38E-06	Favorable_gene
evm.TU.group2.3115	4.38E-06	Favorable_gene
evm.TU.group2.3116	4.38E-06	Favorable_gene
evm.TU.group2.3117	4.38E-06	Favorable_gene
evm.TU.group2.3118	4.38E-06	Favorable_gene
evm.TU.group2.3119	4.38E-06	Favorable_gene
evm.TU.group2.3120	4.38E-06	Favorable_gene
evm.TU.group2.3121	4.38E-06	Favorable_gene
evm.TU.group2.3122	4.38E-06	Favorable_gene
evm.TU.group2.3123	4.38E-06	Favorable_gene
evm.TU.group2.3124	4.38E-06	Favorable_gene
evm.TU.group2.3125	4.38E-06	Favorable_gene
evm.TU.group2.3126	4.38E-06	Favorable_gene
evm.TU.group2.3127	4.38E-06	Favorable_gene
evm.TU.group2.3128	4.43E-07	Favorable_gene
evm.TU.group2.3129	4.38E-06	Favorable_gene
evm.TU.group2.3130	4.38E-06	Favorable_gene
evm.TU.group2.3131	4.38E-06	Favorable_gene
evm.TU.group2.3132	4.38E-06	Favorable_gene
evm.TU.group2.3133	4.38E-06	Favorable_gene
evm.TU.group2.3134	4.38E-06	Favorable_gene
evm.TU.group2.3169	4.38E-06	Favorable_gene
evm.TU.group2.3482	1.39E-10	Favorable_gene
evm.TU.group2.3493	3.24E-07	Favorable_gene
evm.TU.group2.3496	1.05E-09	Favorable_gene
evm.TU.group2.4124	4.38E-06	Favorable_gene
evm.TU.group2.4326	1.90E-08	Favorable_gene
evm.TU.group2.4584	7.69E-05	Favorable_gene
evm.TU.group2.804	0.00028452	Favorable_gene
evm.TU.group3.2311	1.90E-08	Favorable_gene
evm.TU.group3.2313	1.90E-08	Favorable_gene
evm.TU.group3.2315	7.69E-05	Favorable_gene
evm.TU.group3.2444	3.17E-10	Favorable_gene
evm.TU.group3.2445	3.24E-07	Favorable_gene
evm.TU.group3.3475	2.93E-11	Favorable_gene
evm.TU.group3.3654	3.17E-10	Favorable_gene
evm.TU.group3.3680	3.24E-07	Favorable_gene
evm.TU.group3.3681	0.000245461	Favorable_gene
evm.TU.group3.3687	0.000902653	Favorable_gene
evm.TU.group3.3690	1.05E-09	Favorable_gene
evm.TU.group3.3691	4.38E-06	Favorable_gene
evm.TU.group3.3701	4.38E-06	Favorable_gene
evm.TU.group3.3760	0.000902653	Favorable_gene
evm.TU.group3.3805	3.17E-10	Favorable_gene
evm.TU.group3.3900	1.46E-11	Favorable_gene
evm.TU.group3.3915	4.38E-06	Favorable_gene
evm.TU.group3.3916	0.00028452	Favorable_gene
evm.TU.group4.146	0.000902653	Favorable_gene
evm.TU.group4.1858	4.38E-06	Favorable_gene
evm.TU.group4.2239	0.000245461	Favorable_gene
evm.TU.group4.553	0.000902653	Favorable_gene
evm.TU.group4.92	7.69E-05	Favorable_gene
evm.TU.group5.1389	0.000245461	Favorable_gene
evm.TU.group5.2249	0.000902653	Favorable_gene
evm.TU.group5.2357	9.43E-23	Favorable_gene
evm.TU.group5.2380	3.17E-10	Favorable_gene
evm.TU.group5.2385	4.38E-06	Favorable_gene
evm.TU.group5.2777	9.43E-23	Favorable_gene
evm.TU.group5.2857	1.05E-09	Favorable_gene
evm.TU.group5.3136	0.000902653	Favorable_gene
evm.TU.group5.3759	2.93E-11	Favorable_gene
evm.TU.group5.3804	0.000245461	Favorable_gene
evm.TU.group5.4421	1.80E-43	Favorable_gene
evm.TU.group5.4426	1.71E-24	Favorable_gene
evm.TU.group5.4494	4.97E-30	Favorable_gene
evm.TU.group5.516	3.06E-35	Favorable_gene
evm.TU.group5.517	3.06E-35	Favorable_gene
evm.TU.group5.518	1.90E-29	Favorable_gene
evm.TU.group5.519	1.15E-15	Favorable_gene
evm.TU.group5.526	3.17E-10	Favorable_gene
evm.TU.group5.813	1.90E-08	Favorable_gene
evm.TU.group5.819	1.46E-11	Favorable_gene
evm.TU.group6.1191	3.17E-10	Favorable_gene
evm.TU.group6.1532	4.38E-06	Favorable_gene
evm.TU.group6.1648	0.000245461	Favorable_gene
evm.TU.group6.1747	7.69E-05	Favorable_gene
evm.TU.group6.2188	7.74E-07	Favorable_gene
evm.TU.group6.2772	0.000902653	Favorable_gene
evm.TU.group6.3911	0.00028452	Favorable_gene
evm.TU.group6.4004	4.38E-06	Favorable_gene
evm.TU.group6.760	4.38E-06	Favorable_gene
evm.TU.group6.928	4.38E-06	Favorable_gene
evm.TU.group7.2033	3.24E-07	Favorable_gene
evm.TU.group7.3109	7.69E-05	Favorable_gene
evm.TU.group7.971	0.00028452	Favorable_gene
evm.TU.group8.1321	1.46E-11	Favorable_gene
evm.TU.group8.191	1.90E-08	Favorable_gene
evm.TU.group8.2320	7.85E-18	Favorable_gene
evm.TU.group8.2321	1.46E-11	Favorable_gene
evm.TU.group8.3017	3.17E-10	Favorable_gene
evm.TU.group8.3257	1.46E-11	Favorable_gene
evm.TU.group8.3385	5.62E-22	Favorable_gene
evm.TU.group8.3398	9.43E-23	Favorable_gene
evm.TU.group8.3407	1.71E-24	Favorable_gene
evm.TU.group8.586	4.38E-06	Favorable_gene
evm.TU.group8.640	5.71E-16	Favorable_gene
evm.TU.group8.641	1.39E-10	Favorable_gene
evm.TU.group8.76	4.43E-07	Favorable_gene
evm.TU.group8.80	4.38E-06	Favorable_gene
evm.TU.group8.81	4.38E-06	Favorable_gene
evm.TU.group8.84	4.38E-06	Favorable_gene
evm.TU.group8.85	0.000245461	Favorable_gene
evm.TU.group9.1147	9.40E-14	Favorable_gene
evm.TU.group9.1279	4.38E-06	Favorable_gene
evm.TU.group9.1663	0.000902653	Favorable_gene
evm.TU.group9.32	3.24E-07	Favorable_gene
evm.TU.group9.708	7.69E-05	Favorable_gene
evm.TU.group9.710	7.69E-05	Favorable_gene
novel_gene00019	0.00028452	Favorable_gene
novel_gene00025	1.46E-11	Favorable_gene
novel_gene00032	7.69E-05	Favorable_gene
novel_gene00051	0.000902653	Favorable_gene
novel_gene00052	1.05E-09	Favorable_gene
novel_gene00053	0.000245461	Favorable_gene
novel_gene00060	3.24E-07	Favorable_gene
novel_gene00061	0.000902653	Favorable_gene
novel_gene00062	4.38E-06	Favorable_gene
novel_gene00068	0.000902653	Favorable_gene
novel_gene00091	4.38E-06	Favorable_gene
novel_gene00129	0.00028452	Favorable_gene
novel_gene00175	4.38E-06	Favorable_gene
novel_gene00195	0.00028452	Favorable_gene
novel_gene00196	1.05E-09	Favorable_gene
novel_gene00211	0.00028452	Favorable_gene
novel_gene00216	4.38E-06	Favorable_gene
novel_gene00220	7.74E-07	Favorable_gene
novel_gene00232	1.39E-10	Favorable_gene
novel_gene00233	1.90E-08	Favorable_gene
novel_gene00237	3.24E-07	Favorable_gene
novel_gene00238	2.93E-11	Favorable_gene
novel_gene00258	4.38E-06	Favorable_gene
novel_gene00266	2.93E-11	Favorable_gene
novel_gene00268	1.05E-09	Favorable_gene
novel_gene00271	1.39E-10	Favorable_gene
novel_gene00274	4.43E-07	Favorable_gene
novel_gene00279	0.00028452	Favorable_gene
novel_gene00284	4.38E-06	Favorable_gene
novel_gene00285	0.000902653	Favorable_gene
novel_gene00289	3.24E-07	Favorable_gene
novel_gene00291	0.000245461	Favorable_gene
novel_gene00297	4.38E-06	Favorable_gene
novel_gene00301	4.38E-06	Favorable_gene
novel_gene00306	0.00028452	Favorable_gene
novel_gene00331	0.000902653	Favorable_gene
novel_gene00344	0.00028452	Favorable_gene
novel_gene00354	4.38E-06	Favorable_gene
novel_gene00374	1.41E-13	Favorable_gene
novel_gene00377	1.41E-13	Favorable_gene
novel_gene00379	4.38E-06	Favorable_gene
novel_gene00385	4.38E-06	Favorable_gene
novel_gene00392	0.000902653	Favorable_gene
novel_gene00398	0.000902653	Favorable_gene
novel_gene00401	0.000245461	Favorable_gene
novel_gene00409	1.05E-09	Favorable_gene
novel_gene00416	0.000902653	Favorable_gene
novel_gene00418	4.38E-06	Favorable_gene
novel_gene00419	4.38E-06	Favorable_gene
novel_gene00424	4.38E-06	Favorable_gene
novel_gene00440	0.00028452	Favorable_gene
novel_gene00442	0.000245461	Favorable_gene
novel_gene00444	0.000245461	Favorable_gene
novel_gene00453	7.69E-05	Favorable_gene
novel_gene00454	7.69E-05	Favorable_gene
novel_gene00457	4.38E-06	Favorable_gene
novel_gene00460	7.74E-07	Favorable_gene
novel_gene00461	0.000245461	Favorable_gene
novel_gene00477	1.05E-09	Favorable_gene
novel_gene00495	4.38E-06	Favorable_gene
novel_gene00505	1.90E-08	Favorable_gene
novel_gene00512	1.05E-09	Favorable_gene
novel_gene00532	2.93E-11	Favorable_gene
novel_gene00543	4.38E-06	Favorable_gene
novel_gene00549	4.43E-07	Favorable_gene
novel_gene00582	0.000902653	Favorable_gene
novel_gene00603	4.43E-07	Favorable_gene
novel_gene00604	1.05E-09	Favorable_gene
novel_gene00618	4.43E-07	Favorable_gene
novel_gene00619	5.71E-16	Favorable_gene
novel_gene00622	0.000245461	Favorable_gene
novel_gene00630	0.00028452	Favorable_gene
novel_gene00637	1.05E-09	Favorable_gene
novel_gene00639	0.00028452	Favorable_gene
novel_gene00648	0.00028452	Favorable_gene
novel_gene00657	1.46E-11	Favorable_gene
novel_gene00670	4.38E-06	Favorable_gene
novel_gene00680	1.05E-09	Favorable_gene
novel_gene00684	1.05E-09	Favorable_gene
novel_gene00691	4.43E-07	Favorable_gene
novel_gene00693	0.00028452	Favorable_gene
novel_gene00705	0.00028452	Favorable_gene
