# Supplementary material for: Pan-genome analysis of wax apple (Syzygium samarangense) and its association with fruit size and cold tolerance
Source: Front Plant Sci. 2026 Feb 3;17:1703197. doi: 10.3389/fpls.2026.1703197 (PMC12960651; doi:10.3389/fpls.2026.1703197)
Supplement: Supplementary Table 8 — XP-CLR candidates for cold tolerance. [file DataSheet13.csv]

Supplementary Table 8 XP-CLR candidates for cold tolerance
Chromosome	Bin start	Bin end	XPCLR	Gene ID
group2	25350001	25390000	37.60530413	evm.TU.group2.1802
group2	25350001	25390000	37.60530413	evm.TU.group2.1803
group2	25350001	25390000	37.60530413	evm.TU.group2.1804
group2	25350001	25390000	37.60530413	evm.TU.group2.1805
group2	25520001	25530000	21.3441872	evm.TU.group2.1816
group2	59800001	59860000	13.61322982	evm.TU.group2.3877
group2	59800001	59860000	13.61322982	evm.TU.group2.3878
group2	59800001	59860000	13.61322982	evm.TU.group2.3879
group2	59800001	59860000	13.61322982	evm.TU.group2.3880
group2	59800001	59860000	13.61322982	evm.TU.group2.3881
group2	59800001	59860000	13.61322982	evm.TU.group2.3882
group2	59800001	59860000	13.61322982	evm.TU.group2.3883
group2	59800001	59860000	13.61322982	evm.TU.group2.3884
group2	59800001	59860000	13.61322982	evm.TU.group2.3885
group2	59800001	59860000	13.61322982	evm.TU.group2.3886
group2	59800001	59860000	13.61322982	evm.TU.group2.3887
group2	59800001	59860000	13.61322982	evm.TU.group2.3876
group2	59890001	59900000	11.36828885	evm.TU.group2.3891
group2	59890001	59900000	11.36828885	evm.TU.group2.3892
group6	25350001	25360000	9.984114346	evm.TU.group6.1513
group6	25350001	25360000	9.984114346	evm.TU.group6.1514
