# Supplementary material for: Pan-genome analysis of wax apple (Syzygium samarangense) and its association with fruit size and cold tolerance
Source: Front Plant Sci. 2026 Feb 3;17:1703197. doi: 10.3389/fpls.2026.1703197 (PMC12960651; doi:10.3389/fpls.2026.1703197)
Supplement: Supplementary Table 9 — XP-CLR candidates for fruit size. [file DataSheet14.csv]

Supplementary Table 9 XP-CLR candidates for fruit size
Chromosome	Bin start	Bin end	XPCLR	Gene ID
group1	20400001	20410000	23.58204461	evm.TU.group1.1801
group1	20400001	20410000	23.58204461	evm.TU.group1.1802
group1	20400001	20410000	23.58204461	evm.TU.group1.1803
group1	40060001	40080000	19.01557264	evm.TU.group1.3193
group1	40060001	40080000	19.01557264	evm.TU.group1.3194
group1	40060001	40080000	19.01557264	evm.TU.group1.3195
group6	20350001	20370000	38.50351797	evm.TU.group6.1113
group6	20350001	20370000	38.50351797	evm.TU.group6.1114
group6	20350001	20370000	38.50351797	evm.TU.group6.1115
group6	19180001	19200000	26.81954454	evm.TU.group6.993
group6	19180001	19200000	26.81954454	evm.TU.group6.994
group6	19460001	19500000	18.22172835	evm.TU.group6.1020
group6	19460001	19500000	18.22172835	evm.TU.group6.1021
group6	19460001	19500000	18.22172835	evm.TU.group6.1022
group6	19460001	19500000	18.22172835	evm.TU.group6.1019
group6	19460001	19500000	18.22172835	evm.TU.group6.1023
